# Supplementary material for: Mechanism of NanR gene repression and allosteric induction of bacterial sialic acid metabolism
Source: Nat Commun. 2021 Mar 31;12:1988. doi: 10.1038/s41467-021-22253-6 (PMC8012715; doi:10.1038/s41467-021-22253-6)
Supplement: Supplementary file 9 — Source Data [file 41467_2021_22253_MOESM9_ESM.xlsx]

## Sheet: Figure 2a-EMSA
Figure 2a
EMSA of NanR titrated against FAM-5ʹ-labeled (GGTATA)3-repeat DNA (10 nM, sequence shown below EMSA). Three concentration-dependent complexes are observed (complexes 1-3). Non-specific binding is observed at concentrations of NanR >200 nM. Data presented is representative of at least 3 independent experiments.

## Sheet: Figure 2b-Isotherm
	Fraction bound
[nanRepressor] (log nM)	EMSA	FDS
0.9162	0.00838
1.8249	0.01751
2.6787	0.03213
5.3271	0.06729
10.9416	0.10584
22.0784	0.19216
42.8597	0.61403
87.742	0.9258
185	1
381	1
771	1
0		0
0.78		0
1.55		0
2.075		0.012813
4.8261		0.017174
5.7821		0.046363
8.691		0.237724
17.4282		0.402148
37.4974		0.771907
124.969		0.919141
324.228		0.966582
714		1

## Sheet: Figure 2c -FDS
	c(s)
Sedimentation coefficient (S)	DNA only	0.78 nM	1.55 nM	3.1 nM	6.2 nM	12.4 nM	24.8 nM	49.6 nM	99.25 nM	198.5 nM	397 nM	794 nM	1588 nM	17μM EcNanR
0	16.1404
0.06024	401.576
0.12048	60.2311
0.18072	17.0869
0.24096	7.39494
0.30121	4.3246
0.36145	3.15273
0.42169	2.70485
0.48193	2.61819
0.54217	2.74471
0.60241	3.0836
0.66265	3.65834
0.72289	4.5046
0.78313	5.7357
0.84337	7.46325
0.90361	9.8601
0.96386	13.1425
1.0241	17.5505
1.08434	23.2818
1.14458	30.4065
1.20482	38.8815
1.26506	48.2338
1.3253	57.5598
1.38554	65.9093
1.44578	71.9483
1.50602	75.0531
1.56627	74.8939
1.62651	71.7805
1.68675	66.3902
1.74699	59.9437
1.80723	53.2888
1.86747	53.4329
1.92771	48.0864
1.98795	39.0377
2.04819	37.1604
2.10843	37.6049
2.16867	40.063
2.22892	45.2608
2.28916	54.3004
2.3494	69.6004
2.40964	94.9138
2.46988	136.461
2.53012	200.577
2.59036	305.951
2.6506	465.378
2.71084	702.442
2.77108	1016.42
2.83133	1393.27
2.89157	1818.11
2.95181	2187.93
3.01205	2382.31
3.07229	2355.4
3.13253	2122.29
3.19277	1709.31
3.25301	1270.25
3.31325	869.134
3.37349	549.669
3.43373	332.03
3.49398	192.077
3.55422	107.856
3.61446	60.6524
3.6747	34.0735
3.73494	19.8789
3.79518	12.0093
3.85542	7.51123
3.91566	4.98623
3.9759	3.5224
4.03614	2.63711
4.09639	2.10975
4.15663	1.78916
4.21687	1.60817
4.27711	1.50603
4.33735	1.51265
4.39759	1.5696
4.45783	1.65582
4.51807	1.82698
4.57831	2.07096
4.63855	2.3508
4.6988	2.68114
4.75904	3.06261
4.81928	3.5581
4.87952	4.02874
4.93976	4.50263
5	4.96807
5.06024	5.3293
5.12048	5.66174
5.18072	5.8807
5.24096	6.02161
5.3012	6.01044
5.36145	5.90917
5.42169	5.7211
5.48193	5.4566
5.54217	5.15615
5.60241	4.82208
5.66265	4.48937
5.72289	4.13759
5.78313	3.81651
5.84337	3.52774
5.90361	3.26617
5.96386	3.03004
6.0241	2.82538
6.08434	2.65308
6.14458	2.51589
6.20482	2.38484
6.26506	2.29218
6.3253	2.22013
6.38554	2.15824
6.44578	2.11801
6.50602	2.08923
6.56627	2.07188
6.62651	2.07143
6.68675	2.0728
6.74699	2.08103
6.80723	2.09596
6.86747	2.10589
6.92771	2.12509
6.98795	2.14326
7.04819	2.15624
7.10843	2.17076
7.16867	2.17406
7.22892	2.18219
7.28916	2.17576
7.3494	2.16592
7.40964	2.14753
7.46988	2.12644
7.53012	2.09774
7.59036	2.06259
7.6506	2.02398
7.71084	1.97612
7.77108	1.92687
7.83133	1.87637
7.89157	1.82601
7.95181	1.76965
8.01205	1.71346
8.07229	1.66587
8.13253	1.61193
8.19277	1.56503
8.25301	1.51933
8.31325	1.47696
8.37349	1.43802
8.43373	1.40159
8.49398	1.37054
8.55422	1.34179
8.61446	1.3171
8.6747	1.29613
8.73494	1.27525
8.79518	1.25754
8.85542	1.2455
8.91566	1.23261
8.9759	1.22104
9.03614	1.20864
9.09639	1.19819
9.15663	1.18403
9.21687	1.16595
9.27711	1.14982
9.33735	1.12898
9.39759	1.10563
9.45783	1.07786
9.51807	1.04508
9.57831	1.01234
9.63855	0.97272
9.6988	0.932568
9.75904	0.88766
9.81928	0.83936
9.87952	0.793181
9.93976	0.745374
10	0.6951
10.0602	0.647042
10.1205	0.598238
10.1807	0.551954
10.241	0.506856
10.3012	0.465182
10.3614	0.424368
10.4217	0.387335
10.4819	0.352349
10.5422	0.320618
10.6024	0.291155
10.6627	0.264674
10.7229	0.241028
10.7831	0.219083
10.8434	0.19992
10.9036	0.181682
10.9639	0.166415
11.0241	0.15267
11.0843	0.139944
11.1446	0.128961
11.2048	0.118913
11.2651	0.110376
11.3253	0.10268
11.3855	0.095624
11.4458	0.08966
11.506	0.083958
11.5663	0.079401
11.6265	0.075338
11.6867	0.071337
11.747	0.068345
11.8072	0.065646
11.8675	0.062979
11.9277	0.061068
11.988	0.059451
12.0482	0.057845
12.1084	0.056889
12.1687	0.055755
12.2289	0.055409
12.2892	0.055304
12.3494	0.055419
12.4096	0.05586
12.4699	0.056354
12.5301	0.057404
12.5904	0.058506
12.6506	0.060396
12.7108	0.062675
12.7711	0.065447
12.8313	0.068345
12.8916	0.072345
12.9518	0.076986
13.012	0.082478
13.0723	0.088463
13.1325	0.096107
13.1928	0.104129
13.253	0.114881
13.3133	0.127428
13.3735	0.142328
13.4337	0.158361
13.494	0.179603
13.5542	0.204834
13.6145	0.234665
13.6747	0.270869
13.7349	0.312564
13.7952	0.365474
13.8554	0.430301
13.9157	0.504536
13.9759	0.602312
14.0361	0.722831
14.0964	0.871878
14.1566	1.05742
14.2169	1.27764
14.2771	1.56876
14.3373	1.93624
14.3976	2.40119
14.4578	2.99062
14.5181	3.71394
14.5783	4.67522
14.6386	5.91619
14.6988	7.51632
14.759	9.58071
14.8193	12.1818
14.8795	15.6817
14.9398	20.2636
15	52.5089
0		15.7131
0.06024		597.269
0.12048		105.62
0.18072		32.6646
0.24096		14.8911
0.30121		9.033
0.36145		6.78616
0.42169		5.96483
0.48193		5.87677
0.54217		6.29316
0.60241		7.1691
0.66265		8.47023
0.72289		10.2945
0.78313		12.6832
0.84337		15.7347
0.90361		19.503
0.96386		24.023
1.0241		29.2499
1.08434		35.0888
1.14458		41.2558
1.20482		47.3352
1.26506		52.9318
1.3253		57.5618
1.38554		60.7495
1.44578		62.0122
1.50602		61.6447
1.56627		59.7289
1.62651		56.6897
1.68675		52.9301
1.74699		49.1141
1.80723		45.5443
1.86747		42.7372
1.92771		40.898
1.98795		39.8653
2.04819		40.6032
2.10843		43.1747
2.16867		48.9077
2.22892		56.4542
2.28916		71.058
2.3494		91.5157
2.40964		125.299
2.46988		175.491
2.53012		251.159
2.59036		367.052
2.6506		533.499
2.71084		764.802
2.77108		1054.78
2.83133		1401.57
2.89157		1741.73
2.95181		2021.05
3.01205		2170.87
3.07229		2140.03
3.13253		1932.48
3.19277		1595.45
3.25301		1216.44
3.31325		862.967
3.37349		571.094
3.43373		359.187
3.49398		217.286
3.55422		127.881
3.61446		74.6478
3.6747		44.0129
3.73494		26.183
3.79518		16.1623
3.85542		10.2632
3.91566		6.90148
3.9759		4.87222
4.03614		3.63702
4.09639		2.87248
4.15663		2.38677
4.21687		2.09655
4.27711		1.93345
4.33735		1.86455
4.39759		1.85731
4.45783		1.91014
4.51807		2.02639
4.57831		2.19145
4.63855		2.3998
4.6988		2.65024
4.75904		2.95008
4.81928		3.27476
4.87952		3.64046
4.93976		4.02013
5		4.40912
5.06024		4.78249
5.12048		5.14524
5.18072		5.44848
5.24096		5.71128
5.3012		5.92361
5.36145		6.05071
5.42169		6.0986
5.48193		6.08527
5.54217		6.01509
5.60241		5.87492
5.66265		5.67605
5.72289		5.43897
5.78313		5.1749
5.84337		4.8899
5.90361		4.58358
5.96386		4.29208
6.0241		3.9741
6.08434		3.68775
6.14458		3.41357
6.20482		3.14899
6.26506		2.90398
6.3253		2.67981
6.38554		2.4763
6.44578		2.28748
6.50602		2.11606
6.56627		1.96089
6.62651		1.82425
6.68675		1.70326
6.74699		1.59097
6.80723		1.49512
6.86747		1.4064
6.92771		1.32674
6.98795		1.25563
7.04819		1.19183
7.10843		1.13125
7.16867		1.07821
7.22892		1.02833
7.28916		0.981981
7.3494		0.937053
7.40964		0.896961
7.46988		0.856752
7.53012		0.818571
7.59036		0.781248
7.6506		0.745264
7.71084		0.709228
7.77108		0.674505
7.83133		0.641134
7.89157		0.609128
7.95181		0.576134
8.01205		0.545324
8.07229		0.51623
8.13253		0.487721
8.19277		0.460252
8.25301		0.434616
8.31325		0.411047
8.37349		0.3887
8.43373		0.367848
8.49398		0.348829
8.55422		0.331097
8.61446		0.315796
8.6747		0.30199
8.73494		0.289926
8.79518		0.279552
8.85542		0.27092
8.91566		0.263848
8.9759		0.258401
9.03614		0.254787
9.09639		0.252902
9.15663		0.252213
9.21687		0.25389
9.27711		0.256802
9.33735		0.26143
9.39759		0.267735
9.45783		0.275795
9.51807		0.285506
9.57831		0.297557
9.63855		0.310791
9.6988		0.326287
9.75904		0.343239
9.81928		0.362271
9.87952		0.382668
9.93976		0.404274
10		0.42757
10.0602		0.45201
10.1205		0.477607
10.1807		0.503009
10.241		0.529451
10.3012		0.555477
10.3614		0.580385
10.4217		0.603096
10.4819		0.62751
10.5422		0.64662
10.6024		0.665366
10.6627		0.681694
10.7229		0.693342
10.7831		0.700869
10.8434		0.708409
10.9036		0.710814
10.9639		0.708084
11.0241		0.70304
11.0843		0.695149
11.1446		0.681772
11.2048		0.666692
11.2651		0.647868
11.3253		0.627549
11.3855		0.603252
11.4458		0.580086
11.506		0.55484
11.5663		0.527384
11.6265		0.501397
11.6867		0.475098
11.747		0.448058
11.8072		0.42315
11.8675		0.397566
11.9277		0.374556
11.988		0.352807
12.0482		0.331305
12.1084		0.312793
12.1687		0.295438
12.2289		0.278824
12.2892		0.264901
12.3494		0.252356
12.4096		0.240643
12.4699		0.231218
12.5301		0.223093
12.5904		0.215839
12.6506		0.210574
12.7108		0.206635
12.7711		0.204009
12.8313		0.202163
12.8916		0.202176
12.9518		0.202696
13.012		0.205543
13.0723		0.209833
13.1325		0.215345
13.1928		0.221975
13.253		0.230932
13.3133		0.241943
13.3735		0.253669
13.4337		0.2691
13.494		0.286832
13.5542		0.307216
13.6145		0.32955
13.6747		0.356798
13.7349		0.387543
13.7952		0.422656
13.8554		0.461071
13.9157		0.506506
13.9759		0.557986
14.0361		0.615511
14.0964		0.678093
14.1566		0.751777
14.2169		0.833742
14.2771		0.925145
14.3373		1.02281
14.3976		1.13716
14.4578		1.26223
14.5181		1.40074
14.5783		1.55307
14.6386		1.71388
14.6988		1.89721
14.759		2.09608
14.8193		2.31074
14.8795		2.53284
14.9398		2.7863
15		6.11096
0			14.5044
0.06024			551.326
0.12048			97.4957
0.18072			30.1519
0.24096			13.7456
0.30121			8.33815
0.36145			6.26414
0.42169			5.506
0.48193			5.42471
0.54217			5.80907
0.60241			6.61763
0.66265			7.81867
0.72289			9.5026
0.78313			11.7076
0.84337			14.5243
0.90361			18.0028
0.96386			22.175
1.0241			26.9999
1.08434			32.3897
1.14458			38.0822
1.20482			43.694
1.26506			48.8602
1.3253			53.134
1.38554			56.0765
1.44578			57.242
1.50602			56.9028
1.56627			55.1344
1.62651			52.329
1.68675			48.8586
1.74699			45.3361
1.80723			42.0409
1.86747			39.4498
1.92771			37.752
1.98795			36.7987
2.04819			37.4798
2.10843			39.8536
2.16867			45.1456
2.22892			52.1116
2.28916			65.592
2.3494			84.476
2.40964			115.661
2.46988			161.992
2.53012			231.839
2.59036			338.818
2.6506			492.461
2.71084			705.971
2.77108			973.643
2.83133			1293.76
2.89157			1607.75
2.95181			1865.58
3.01205			2003.88
3.07229			1975.42
3.13253			1783.82
3.19277			1472.72
3.25301			1122.87
3.31325			796.585
3.37349			527.164
3.43373			331.558
3.49398			200.572
3.55422			118.044
3.61446			68.9057
3.6747			40.6273
3.73494			24.169
3.79518			14.919
3.85542			9.4737
3.91566			6.3706
3.9759			4.49743
4.03614			3.35725
4.09639			2.65152
4.15663			2.20318
4.21687			1.93528
4.27711			1.78472
4.33735			1.72112
4.39759			1.71444
4.45783			1.76321
4.51807			1.87051
4.57831			2.02288
4.63855			2.2152
4.6988			2.44638
4.75904			2.72315
4.81928			3.02286
4.87952			3.36042
4.93976			3.71089
5			4.06996
5.06024			4.41461
5.12048			4.74946
5.18072			5.02937
5.24096			5.27195
5.3012			5.46794
5.36145			5.58527
5.42169			5.62948
5.48193			5.61718
5.54217			5.55239
5.60241			5.423
5.66265			5.23943
5.72289			5.02058
5.78313			4.77683
5.84337			4.51375
5.90361			4.231
5.96386			3.96192
6.0241			3.6684
6.08434			3.40408
6.14458			3.15098
6.20482			2.90676
6.26506			2.6806
6.3253			2.47367
6.38554			2.28582
6.44578			2.11152
6.50602			1.95329
6.56627			1.81006
6.62651			1.68392
6.68675			1.57224
6.74699			1.46858
6.80723			1.38011
6.86747			1.29822
6.92771			1.22468
6.98795			1.15904
7.04819			1.10015
7.10843			1.04423
7.16867			0.995268
7.22892			0.949224
7.28916			0.906444
7.3494			0.864972
7.40964			0.827964
7.46988			0.790848
7.53012			0.755604
7.59036			0.721152
7.6506			0.687936
7.71084			0.654672
7.77108			0.62262
7.83133			0.591816
7.89157			0.562272
7.95181			0.531816
8.01205			0.503376
8.07229			0.47652
8.13253			0.450204
8.19277			0.424848
8.25301			0.401184
8.31325			0.379428
8.37349			0.3588
8.43373			0.339552
8.49398			0.321996
8.55422			0.305628
8.61446			0.291504
8.6747			0.27876
8.73494			0.267624
8.79518			0.258048
8.85542			0.25008
8.91566			0.243552
8.9759			0.238524
9.03614			0.235188
9.09639			0.233448
9.15663			0.232812
9.21687			0.23436
9.27711			0.237048
9.33735			0.24132
9.39759			0.24714
9.45783			0.25458
9.51807			0.263544
9.57831			0.274668
9.63855			0.286884
9.6988			0.301188
9.75904			0.316836
9.81928			0.334404
9.87952			0.353232
9.93976			0.373176
10			0.39468
10.0602			0.41724
10.1205			0.440868
10.1807			0.464316
10.241			0.488724
10.3012			0.512748
10.3614			0.53574
10.4217			0.556704
10.4819			0.57924
10.5422			0.59688
10.6024			0.614184
10.6627			0.629256
10.7229			0.640008
10.7831			0.646956
10.8434			0.653916
10.9036			0.656136
10.9639			0.653616
11.0241			0.64896
11.0843			0.641676
11.1446			0.629328
11.2048			0.615408
11.2651			0.598032
11.3253			0.579276
11.3855			0.556848
11.4458			0.535464
11.506			0.51216
11.5663			0.486816
11.6265			0.462828
11.6867			0.438552
11.747			0.413592
11.8072			0.3906
11.8675			0.366984
11.9277			0.345744
11.988			0.325668
12.0482			0.30582
12.1084			0.288732
12.1687			0.272712
12.2289			0.257376
12.2892			0.244524
12.3494			0.232944
12.4096			0.222132
12.4699			0.213432
12.5301			0.205932
12.5904			0.199236
12.6506			0.194376
12.7108			0.19074
12.7711			0.188316
12.8313			0.186612
12.8916			0.186624
12.9518			0.187104
13.012			0.189732
13.0723			0.193692
13.1325			0.19878
13.1928			0.2049
13.253			0.213168
13.3133			0.223332
13.3735			0.234156
13.4337			0.2484
13.494			0.264768
13.5542			0.283584
13.6145			0.3042
13.6747			0.329352
13.7349			0.357732
13.7952			0.390144
13.8554			0.425604
13.9157			0.467544
13.9759			0.515064
14.0361			0.568164
14.0964			0.625932
14.1566			0.693948
14.2169			0.769608
14.2771			0.85398
14.3373			0.944136
14.3976			1.04969
14.4578			1.16514
14.5181			1.29299
14.5783			1.4336
14.6386			1.58204
14.6988			1.75127
14.759			1.93484
14.8193			2.13299
14.8795			2.33801
14.9398			2.57197
15			5.64089
0				12.7713
0.06024				447.689
0.12048				83.1873
0.18072				26.7766
0.24096				12.4382
0.30121				7.52547
0.36145				5.53535
0.42169				4.7073
0.48193				4.4501
0.54217				4.52208
0.60241				4.87622
0.66265				5.50762
0.72289				6.40678
0.78313				7.60674
0.84337				9.16765
0.90361				11.1641
0.96386				13.6481
1.0241				16.6696
1.08434				20.255
1.14458				24.2875
1.20482				28.6884
1.26506				33.158
1.3253				37.3188
1.38554				40.8372
1.44578				43.4676
1.50602				44.7499
1.56627				44.8335
1.62651				43.7866
1.68675				42.0606
1.74699				39.9587
1.80723				37.7731
1.86747				35.8596
1.92771				34.585
1.98795				34.4526
2.04819				35.1324
2.10843				37.2499
2.16867				41.224
2.22892				48.591
2.28916				59.4478
2.3494				75.9774
2.40964				102.725
2.46988				141.501
2.53012				202.237
2.59036				289.981
2.6506				418.12
2.71084				597.8
2.77108				813.671
2.83133				1074.4
2.89157				1338.15
2.95181				1556.34
3.01205				1674.36
3.07229				1670.49
3.13253				1519.81
3.19277				1288.61
3.25301				1000.94
3.31325				733.166
3.37349				508.836
3.43373				336.107
3.49398				217.228
3.55422				137.991
3.61446				87.5375
3.6747				56.7276
3.73494				37.6802
3.79518				25.7273
3.85542				18.5747
3.91566				14.1425
3.9759				11.1865
4.03614				9.37498
4.09639				8.31147
4.15663				7.65872
4.21687				7.43096
4.27711				7.43084
4.33735				7.58114
4.39759				8.1026
4.45783				8.66268
4.51807				9.29173
4.57831				10.1568
4.63855				10.9411
4.6988				11.6718
4.75904				12.5563
4.81928				13.2135
4.87952				13.734
4.93976				13.9944
5				14.0227
5.06024				13.8364
5.12048				13.4782
5.18072				12.9487
5.24096				12.2382
5.3012				11.4543
5.36145				10.5859
5.42169				9.66035
5.48193				8.89314
5.54217				8.0332
5.60241				7.20836
5.66265				6.49411
5.72289				5.81864
5.78313				5.23527
5.84337				4.71092
5.90361				4.24521
5.96386				3.85932
6.0241				3.51631
6.08434				3.22028
6.14458				2.96766
6.20482				2.75123
6.26506				2.56827
6.3253				2.41032
6.38554				2.2746
6.44578				2.16579
6.50602				2.07805
6.56627				2.00084
6.62651				1.9353
6.68675				1.88913
6.74699				1.84541
6.80723				1.81559
6.86747				1.79353
6.92771				1.77236
6.98795				1.76354
7.04819				1.75145
7.10843				1.74856
7.16867				1.74401
7.22892				1.74035
7.28916				1.7379
7.3494				1.73749
7.40964				1.73165
7.46988				1.72447
7.53012				1.71453
7.59036				1.70331
7.6506				1.68445
7.71084				1.66276
7.77108				1.63532
7.83133				1.60235
7.89157				1.56282
7.95181				1.52062
8.01205				1.47216
8.07229				1.42004
8.13253				1.36794
8.19277				1.31271
8.25301				1.25201
8.31325				1.19546
8.37349				1.13939
8.43373				1.08252
8.49398				1.02738
8.55422				0.97627
8.61446				0.92605
8.6747				0.87885
8.73494				0.8345
8.79518				0.79433
8.85542				0.75648
8.91566				0.72114
8.9759				0.68985
9.03614				0.66238
9.09639				0.63729
9.15663				0.61494
9.21687				0.59673
9.27711				0.57951
9.33735				0.56577
9.39759				0.55321
9.45783				0.543
9.51807				0.53522
9.57831				0.52776
9.63855				0.52264
9.6988				0.51845
9.75904				0.51693
9.81928				0.51409
9.87952				0.51288
9.93976				0.51158
10				0.51043
10.0602				0.51076
10.1205				0.50905
10.1807				0.50907
10.241				0.50741
10.3012				0.50656
10.3614				0.50396
10.4217				0.50183
10.4819				0.49781
10.5422				0.49428
10.6024				0.48822
10.6627				0.48336
10.7229				0.47619
10.7831				0.4695
10.8434				0.46044
10.9036				0.45182
10.9639				0.44245
11.0241				0.4317
11.0843				0.421
11.1446				0.40867
11.2048				0.39714
11.2651				0.38379
11.3253				0.37161
11.3855				0.35892
11.4458				0.34512
11.506				0.33229
11.5663				0.3185
11.6265				0.30637
11.6867				0.29405
11.747				0.28131
11.8072				0.2701
11.8675				0.25829
11.9277				0.24845
11.988				0.23912
12.0482				0.2305
12.1084				0.22164
12.1687				0.2147
12.2289				0.20855
12.2892				0.20228
12.3494				0.1978
12.4096				0.19322
12.4699				0.19059
12.5301				0.18894
12.5904				0.18782
12.6506				0.18708
12.7108				0.18806
12.7711				0.18991
12.8313				0.19204
12.8916				0.19591
12.9518				0.20106
13.012				0.20635
13.0723				0.214
13.1325				0.22297
13.1928				0.23368
13.253				0.24483
13.3133				0.25932
13.3735				0.27583
13.4337				0.29334
13.494				0.31576
13.5542				0.34139
13.6145				0.36863
13.6747				0.40392
13.7349				0.44484
13.7952				0.49239
13.8554				0.54472
13.9157				0.61199
13.9759				0.69146
14.0361				0.78631
14.0964				0.90023
14.1566				1.03273
14.2169				1.20108
14.2771				1.40793
14.3373				1.66157
14.3976				1.97695
14.4578				2.35972
14.5181				2.85268
14.5783				3.47765
14.6386				4.23856
14.6988				5.25792
14.759				6.56237
14.8193				8.25749
14.8795				10.4583
14.9398				13.2596
15				34.1289
0					13.1502
0.06024					384.737
0.12048					65.3572
0.18072					20.8575
0.24096					10.1027
0.30121					6.5556
0.36145					5.22073
0.42169					4.80205
0.48193					4.88414
0.54217					5.31541
0.60241					6.04897
0.66265					7.07575
0.72289					8.41833
0.78313					10.1197
0.84337					12.2253
0.90361					14.7834
0.96386					17.8338
1.0241					21.3726
1.08434					25.3601
1.14458					29.7241
1.20482					34.2083
1.26506					38.5158
1.3253					42.2386
1.38554					45.0733
1.44578					46.5159
1.50602					46.7358
1.56627					45.6729
1.62651					43.583
1.68675					40.7148
1.74699					37.5768
1.80723					34.6783
1.86747					33.5109
1.92771					31.6982
1.98795					30.817
2.04819					31.0772
2.10843					32.7644
2.16867					36.3291
2.22892					42.5138
2.28916					52.545
2.3494					68.4274
2.40964					93.374
2.46988					128.796
2.53012					188.753
2.59036					280.234
2.6506					416.113
2.71084					604.74
2.77108					851.082
2.83133					1140.72
2.89157					1434.52
2.95181					1671.69
3.01205					1796.22
3.07229					1763.33
3.13253					1587.05
3.19277					1309.14
3.25301					996.007
3.31325					703.958
3.37349					468.919
3.43373					298.387
3.49398					183.067
3.55422					110.91
3.61446					66.8525
3.6747					40.6904
3.73494					25.2983
3.79518					16.2931
3.85542					10.9401
3.91566					7.70596
3.9759					5.71555
4.03614					4.47908
4.09639					3.71265
4.15663					3.24545
4.21687					3.00673
4.27711					2.91657
4.33735					2.95263
4.39759					3.1177
4.45783					3.40533
4.51807					3.8324
4.57831					4.39672
4.63855					5.13345
4.6988					6.03485
4.75904					7.16765
4.81928					8.51783
4.87952					10.046
4.93976					11.7846
5					13.621
5.06024					15.5476
5.12048					17.3853
5.18072					19.1814
5.24096					20.6409
5.3012					21.7619
5.36145					22.4605
5.42169					22.7814
5.48193					22.6325
5.54217					22.0779
5.60241					21.1941
5.66265					19.9829
5.72289					18.5876
5.78313					17.1384
5.84337					15.6884
5.90361					14.2198
5.96386					12.8106
6.0241					11.5091
6.08434					10.3444
6.14458					9.24872
6.20482					8.30864
6.26506					7.48169
6.3253					6.74224
6.38554					6.08348
6.44578					5.52015
6.50602					5.04681
6.56627					4.61503
6.62651					4.23528
6.68675					3.90965
6.74699					3.62086
6.80723					3.37308
6.86747					3.15322
6.92771					2.95362
6.98795					2.78256
7.04819					2.62671
7.10843					2.48964
7.16867					2.36682
7.22892					2.2531
7.28916					2.1583
7.3494					2.07739
7.40964					2.00235
7.46988					1.93768
7.53012					1.88305
7.59036					1.83499
7.6506					1.79283
7.71084					1.75709
7.77108					1.72964
7.83133					1.70624
7.89157					1.68762
7.95181					1.66931
8.01205					1.66073
8.07229					1.65002
8.13253					1.63954
8.19277					1.62931
8.25301					1.62305
8.31325					1.61437
8.37349					1.6022
8.43373					1.58839
8.49398					1.57276
8.55422					1.55246
8.61446					1.53057
8.6747					1.49942
8.73494					1.46681
8.79518					1.42828
8.85542					1.38746
8.91566					1.34323
8.9759					1.29358
9.03614					1.24135
9.09639					1.19051
9.15663					1.13449
9.21687					1.08131
9.27711					1.02629
9.33735					0.97372
9.39759					0.9207
9.45783					0.86961
9.51807					0.82376
9.57831					0.77757
9.63855					0.73638
9.6988					0.69564
9.75904					0.66019
9.81928					0.62622
9.87952					0.59574
9.93976					0.56676
10					0.54228
10.0602					0.51785
10.1205					0.49757
10.1807					0.47708
10.241					0.46052
10.3012					0.4433
10.3614					0.4296
10.4217					0.41625
10.4819					0.4028
10.5422					0.39059
10.6024					0.38013
10.6627					0.36999
10.7229					0.35932
10.7831					0.35044
10.8434					0.34034
10.9036					0.33199
10.9639					0.32193
11.0241					0.31406
11.0843					0.30589
11.1446					0.29653
11.2048					0.28852
11.2651					0.2793
11.3253					0.27185
11.3855					0.26416
11.4458					0.25659
11.506					0.24833
11.5663					0.24127
11.6265					0.23293
11.6867					0.22668
11.747					0.22032
11.8072					0.21329
11.8675					0.20755
11.9277					0.20229
11.988					0.1963
12.0482					0.19189
12.1084					0.18781
12.1687					0.18314
12.2289					0.18006
12.2892					0.17752
12.3494					0.17421
12.4096					0.17281
12.4699					0.1719
12.5301					0.17147
12.5904					0.17087
12.6506					0.17199
12.7108					0.17377
12.7711					0.17534
12.8313					0.179
12.8916					0.18358
12.9518					0.1878
13.012					0.195
13.0723					0.2034
13.1325					0.21333
13.1928					0.22357
13.253					0.23757
13.3133					0.25395
13.3735					0.27315
13.4337					0.29342
13.494					0.3201
13.5542					0.35131
13.6145					0.38803
13.6747					0.4311
13.7349					0.47952
13.7952					0.54043
13.8554					0.61282
13.9157					0.69984
13.9759					0.79858
14.0361					0.92414
14.0964					1.07651
14.1566					1.26105
14.2169					1.4751
14.2771					1.75098
14.3373					2.09138
14.3976					2.51152
14.4578					3.00175
14.5181					3.64984
14.5783					4.45973
14.6386					5.47231
14.6988					6.74479
14.759					8.2637
14.8193					10.299
14.8795					12.8796
14.9398					16.142
15					40.6181
0						13.0604
0.06024						220.781
0.12048						29.6408
0.18072						8.71207
0.24096						4.24191
0.30121						2.90046
0.36145						2.50145
0.42169						2.53248
0.48193						2.84417
0.54217						3.40931
0.60241						4.24496
0.66265						5.38865
0.72289						6.89455
0.78313						8.8284
0.84337						11.278
0.90361						14.2735
0.96386						17.9046
1.0241						22.1962
1.08434						27.1054
1.14458						32.496
1.20482						38.0995
1.26506						43.4706
1.3253						48.1605
1.38554						51.6759
1.44578						53.4514
1.50602						53.6271
1.56627						52.149
1.62651						49.3312
1.68675						45.7595
1.74699						41.8184
1.80723						38.043
1.86747						34.1918
1.92771						31.7253
1.98795						30.5202
2.04819						30.2895
2.10843						31.6066
2.16867						34.6105
2.22892						40.2251
2.28916						49.5357
2.3494						64.5023
2.40964						88.2156
2.46988						125.821
2.53012						185.342
2.59036						275.557
2.6506						410.118
2.71084						599.638
2.77108						843.358
2.83133						1129.97
2.89157						1419.81
2.95181						1639.28
3.01205						1741.28
3.07229						1683.6
3.13253						1485.58
3.19277						1193.12
3.25301						890.575
3.31325						613.41
3.37349						403.613
3.43373						252.15
3.49398						153.795
3.55422						92.8047
3.61446						56.1095
3.6747						34.8526
3.73494						22.3211
3.79518						15.0025
3.85542						10.6302
3.91566						8.06127
3.9759						6.44743
4.03614						5.54052
4.09639						5.0685
4.15663						4.9344
4.21687						5.05176
4.27711						5.45685
4.33735						6.13527
4.39759						7.14605
4.45783						8.49759
4.51807						10.2741
4.57831						12.595
4.63855						15.4301
4.6988						18.763
4.75904						22.5452
4.81928						26.6887
4.87952						30.9855
4.93976						35.0017
5						38.8267
5.06024						41.9767
5.12048						44.1489
5.18072						45.4676
5.24096						45.6746
5.3012						44.96
5.36145						43.4546
5.42169						41.1488
5.48193						38.6167
5.54217						35.7499
5.60241						32.9045
5.66265						30.163
5.72289						27.4328
5.78313						24.9877
5.84337						22.737
5.90361						20.8372
5.96386						19.1383
6.0241						17.7333
6.08434						16.5014
6.14458						15.4911
6.20482						14.6942
6.26506						14.0014
6.3253						13.5
6.38554						13.0141
6.44578						12.7237
6.50602						12.4399
6.56627						12.235
6.62651						12.055
6.68675						11.885
6.74699						11.7711
6.80723						11.6231
6.86747						11.4612
6.92771						11.2633
6.98795						11.0111
7.04819						10.739
7.10843						10.3985
7.16867						10.0563
7.22892						9.6471
7.28916						9.20023
7.3494						8.71322
7.40964						8.21762
7.46988						7.72133
7.53012						7.21083
7.59036						6.71633
7.6506						6.23417
7.71084						5.77266
7.77108						5.33695
7.83133						4.928
7.89157						4.549
7.95181						4.19638
8.01205						3.8775
8.07229						3.57864
8.13253						3.31535
8.19277						3.08494
8.25301						2.87176
8.31325						2.68308
8.37349						2.5122
8.43373						2.35826
8.49398						2.22359
8.55422						2.09559
8.61446						1.98424
8.6747						1.8896
8.73494						1.80021
8.79518						1.72421
8.85542						1.65018
8.91566						1.58194
8.9759						1.52152
9.03614						1.47017
9.09639						1.41691
9.15663						1.37414
9.21687						1.32774
9.27711						1.28939
9.33735						1.24916
9.39759						1.21029
9.45783						1.17665
9.51807						1.14136
9.57831						1.11154
9.63855						1.07933
9.6988						1.05015
9.75904						1.0193
9.81928						0.98869
9.87952						0.96319
9.93976						0.93419
10						0.90982
10.0602						0.88656
10.1205						0.85971
10.1807						0.8346
10.241						0.81347
10.3012						0.79266
10.3614						0.76999
10.4217						0.75068
10.4819						0.72983
10.5422						0.71168
10.6024						0.69126
10.6627						0.67484
10.7229						0.65833
10.7831						0.64028
10.8434						0.62444
10.9036						0.609
10.9639						0.59213
11.0241						0.57707
11.0843						0.56091
11.1446						0.54604
11.2048						0.53142
11.2651						0.51536
11.3253						0.50088
11.3855						0.48455
11.4458						0.47073
11.506						0.4569
11.5663						0.44123
11.6265						0.42768
11.6867						0.41223
11.747						0.39999
11.8072						0.38759
11.8675						0.37537
11.9277						0.36232
11.988						0.35146
12.0482						0.33916
12.1084						0.32992
12.1687						0.32103
12.2289						0.31093
12.2892						0.30407
12.3494						0.2979
12.4096						0.29229
12.4699						0.28647
12.5301						0.28326
12.5904						0.28103
12.6506						0.27831
12.7108						0.27895
12.7711						0.28078
12.8313						0.28188
12.8916						0.28711
12.9518						0.29412
13.012						0.30276
13.0723						0.31127
13.1325						0.32514
13.1928						0.34154
13.253						0.36077
13.3133						0.38146
13.3735						0.40924
13.4337						0.4416
13.494						0.47962
13.5542						0.52069
13.6145						0.57389
13.6747						0.63593
13.7349						0.70891
13.7952						0.79511
13.8554						0.89118
13.9157						1.01203
13.9759						1.1535
14.0361						1.31144
14.0964						1.51299
14.1566						1.75192
14.2169						2.03857
14.2771						2.37777
14.3373						2.76434
14.3976						3.25828
14.4578						3.84938
14.5181						4.56333
14.5783						5.42598
14.6386						6.42409
14.6988						7.70018
14.759						9.25478
14.8193						11.1463
14.8795						13.339
14.9398						16.1954
15						39.4527
0							19.0013
0.06024							19.0013
0.12048							19.0013
0.18072							19.0013
0.24096							19.0013
0.30121							19.0013
0.36145							19.0013
0.42169							24.802
0.48193							24.802
0.54217							21.1875
0.60241							24.802
0.66265							24.802
0.72289							21.1875
0.78313							19.0543
0.84337							24.802
0.90361							21.1875
0.96386							19.0543
1.0241							18.0742
1.08434							18.079
1.14458							19.0013
1.20482							24.802
1.26506							21.1875
1.3253							19.0543
1.38554							18.0742
1.44578							18.079
1.50602							19.0013
1.56627							20.8731
1.62651							23.7768
1.68675							23.2864
1.74699							27.4221
1.80723							32.7548
1.86747							39.4119
1.92771							47.5142
1.98795							66.3731
2.04819							79.4408
2.10843							95.1483
2.16867							112.14
2.22892							134.15
2.28916							157.575
2.3494							187.821
2.40964							222.247
2.46988							267.585
2.53012							311.771
2.59036							375.197
2.6506							450.789
2.71084							535.589
2.77108							627.808
2.83133							715.945
2.89157							791.003
2.95181							838.737
3.01205							851.927
3.07229							824.375
3.13253							759.892
3.19277							668.336
3.25301							564.205
3.31325							460.838
3.37349							364.291
3.43373							283.166
3.49398							218.581
3.55422							168.517
3.61446							130.787
3.6747							103.411
3.73494							83.5049
3.79518							69.3858
3.85542							59.5013
3.91566							52.5578
3.9759							47.9116
4.03614							45.1548
4.09639							43.6597
4.15663							43.285
4.21687							43.9055
4.27711							45.3167
4.33735							47.4023
4.39759							50.0739
4.45783							53.4005
4.51807							56.9001
4.57831							60.7324
4.63855							64.5258
4.6988							68.3324
4.75904							71.9711
4.81928							75.1658
4.87952							77.549
4.93976							79.4208
5							80.4407
5.06024							80.7054
5.12048							80.4686
5.18072							79.6577
5.24096							77.9494
5.3012							76.1006
5.36145							73.7791
5.42169							71.4141
5.48193							68.9828
5.54217							66.5843
5.60241							64.1653
5.66265							61.9199
5.72289							59.8772
5.78313							58.2109
5.84337							56.4512
5.90361							55.0529
5.96386							54.0277
6.0241							53.1949
6.08434							52.5377
6.14458							52.1034
6.20482							51.9686
6.26506							51.9432
6.3253							52.1886
6.38554							52.6028
6.44578							53.0526
6.50602							53.757
6.56627							54.5509
6.62651							55.4365
6.68675							56.3094
6.74699							57.2133
6.80723							58.1855
6.86747							58.8621
6.92771							59.5708
6.98795							60.1191
7.04819							60.4213
7.10843							60.6797
7.16867							60.7284
7.22892							60.4108
7.28916							59.9376
7.3494							59.2855
7.40964							58.3154
7.46988							57.1221
7.53012							55.6397
7.59036							53.9192
7.6506							51.9609
7.71084							49.7694
7.77108							47.3827
7.83133							44.7863
7.89157							42.0752
7.95181							39.2781
8.01205							36.3676
8.07229							33.4421
8.13253							30.5247
8.19277							27.6971
8.25301							24.9868
8.31325							22.3732
8.37349							19.9396
8.43373							17.6963
8.49398							15.6421
8.55422							13.8179
8.61446							12.1703
8.6747							10.7006
8.73494							9.42633
8.79518							8.30326
8.85542							7.32679
8.91566							6.49267
8.9759							5.7619
9.03614							5.13116
9.09639							4.58419
9.15663							4.11749
9.21687							3.70774
9.27711							3.35433
9.33735							3.04539
9.39759							2.77158
9.45783							2.53633
9.51807							2.32668
9.57831							2.14335
9.63855							1.9775
9.6988							1.83392
9.75904							1.7028
9.81928							1.58648
9.87952							1.48483
9.93976							1.39069
10							1.30835
10.0602							1.23264
10.1205							1.16688
10.1807							1.10737
10.241							1.05241
10.3012							1.00132
10.3614							0.95811
10.4217							0.91626
10.4819							0.88055
10.5422							0.84725
10.6024							0.81582
10.6627							0.78806
10.7229							0.76047
10.7831							0.73662
10.8434							0.71471
10.9036							0.69281
10.9639							0.67424
11.0241							0.65661
11.0843							0.63917
11.1446							0.62428
11.2048							0.60918
11.2651							0.59684
11.3253							0.58554
11.3855							0.5737
11.4458							0.56449
11.506							0.55589
11.5663							0.54733
11.6265							0.54097
11.6867							0.53507
11.747							0.52898
11.8072							0.52485
11.8675							0.52021
11.9277							0.51765
11.988							0.51568
12.0482							0.51298
12.1084							0.51274
12.1687							0.5129
12.2289							0.51348
12.2892							0.51376
12.3494							0.51586
12.4096							0.51845
12.4699							0.52071
12.5301							0.52515
12.5904							0.5304
12.6506							0.53645
12.7108							0.54231
12.7711							0.55094
12.8313							0.55818
12.8916							0.56961
12.9518							0.58245
13.012							0.59664
13.0723							0.61041
13.1325							0.62878
13.1928							0.64934
13.253							0.67258
13.3133							0.69565
13.3735							0.72524
13.4337							0.75853
13.494							0.79579
13.5542							0.83438
13.6145							0.88339
13.6747							0.9383
13.7349							1.00128
13.7952							1.06788
13.8554							1.15144
13.9157							1.24761
13.9759							1.35843
14.0361							1.48736
14.0964							1.63387
14.1566							1.81385
14.2169							2.02646
14.2771							2.27821
14.3373							2.56913
14.3976							2.93724
14.4578							3.38231
14.5181							3.92406
14.5783							4.56395
14.6386							5.39353
14.6988							6.4264
14.759							7.72115
14.8193							9.35527
14.8795							11.3729
14.9398							14.0462
15							34.9877
0								13.5082
0.06024								376.293
0.12048								63.2517
0.18072								18.599
0.24096								8.0551
0.30121								4.66187
0.36145								3.367
0.42169								2.87902
0.48193								2.79478
0.54217								2.96139
0.60241								3.35013
0.66265								3.98246
0.72289								4.87232
0.78313								6.07588
0.84337								7.66264
0.90361								9.72219
0.96386								12.3014
1.0241								15.4534
1.08434								19.2007
1.14458								23.4773
1.20482								28.2055
1.26506								33.1654
1.3253								38.0407
1.38554								42.398
1.44578								46.1404
1.50602								48.8828
1.56627								50.6636
1.62651								51.2359
1.68675								50.9686
1.74699								50.1588
1.80723								49.0923
1.86747								48.1705
1.92771								47.6028
1.98795								47.9455
2.04819								50.7602
2.10843								53.7848
2.16867								58.8901
2.22892								66.5247
2.28916								77.9146
2.3494								94.3838
2.40964								116.88
2.46988								148.723
2.53012								192.446
2.59036								251.213
2.6506								326.134
2.71084								419.625
2.77108								524.777
2.83133								635.514
2.89157								738.305
2.95181								813.072
3.01205								852.659
3.07229								837.737
3.13253								781.806
3.19277								684.668
3.25301								569.252
3.31325								452.343
3.37349								345.59
3.43373								255.754
3.49398								186.461
3.55422								134.05
3.61446								96.689
3.6747								70.4057
3.73494								52.9331
3.79518								40.3992
3.85542								32.1356
3.91566								26.7359
3.9759								22.9985
4.03614								20.7716
4.09639								19.5847
4.15663								19.3756
4.21687								19.722
4.27711								20.8073
4.33735								22.7665
4.39759								25.3693
4.45783								28.8363
4.51807								33.0733
4.57831								38.4185
4.63855								44.6517
4.6988								51.6168
4.75904								59.3649
4.81928								67.3701
4.87952								75.3152
4.93976								83.1847
5								89.8674
5.06024								95.7842
5.12048								100.569
5.18072								102.865
5.24096								103.725
5.3012								103.623
5.36145								101.453
5.42169								98.1636
5.48193								94.5721
5.54217								90.6149
5.60241								86.403
5.66265								82.3809
5.72289								78.547
5.78313								74.9517
5.84337								71.9323
5.90361								69.521
5.96386								67.7716
6.0241								66.6762
6.08434								66.0301
6.14458								66.2103
6.20482								66.9349
6.26506								68.3542
6.3253								70.292
6.38554								72.9382
6.44578								75.9213
6.50602								79.6769
6.56627								84.2013
6.62651								89.1488
6.68675								94.7956
6.74699								100.759
6.80723								107.053
6.86747								113.512
6.92771								120.103
6.98795								126.825
7.04819								132.965
7.10843								138.758
7.16867								144.429
7.22892								149.072
7.28916								153
7.3494								156.036
7.40964								158.115
7.46988								159.079
7.53012								159.258
7.59036								158.307
7.6506								156.096
7.71084								153.112
7.77108								149.173
7.83133								144.468
7.89157								138.948
7.95181								132.728
8.01205								126.033
8.07229								119.127
8.13253								111.803
8.19277								104.416
8.25301								96.7472
8.31325								89.4541
8.37349								82.1381
8.43373								75.0861
8.49398								68.3554
8.55422								61.8239
8.61446								55.8825
8.6747								50.246
8.73494								44.9797
8.79518								40.2588
8.85542								35.8647
8.91566								31.8683
8.9759								28.3373
9.03614								25.1137
9.09639								22.2271
9.15663								19.7237
9.21687								17.471
9.27711								15.5123
9.33735								13.7902
9.39759								12.2709
9.45783								10.9396
9.51807								9.81806
9.57831								8.80211
9.63855								7.95938
9.6988								7.20664
9.75904								6.57852
9.81928								6.00479
9.87952								5.53494
9.93976								5.10536
10								4.74753
10.0602								4.42601
10.1205								4.14119
10.1807								3.90795
10.241								3.6881
10.3012								3.50797
10.3614								3.3332
10.4217								3.19153
10.4819								3.05124
10.5422								2.93111
10.6024								2.81062
10.6627								2.70543
10.7229								2.60818
10.7831								2.50036
10.8434								2.39355
10.9036								2.30611
10.9639								2.21597
11.0241								2.11312
11.0843								2.0249
11.1446								1.93555
11.2048								1.83738
11.2651								1.75032
11.3253								1.65471
11.3855								1.57199
11.4458								1.48129
11.506								1.40486
11.5663								1.32993
11.6265								1.25073
11.6867								1.18432
11.747								1.12163
11.8072								1.05665
11.8675								1.00361
11.9277								0.94691
11.988								0.90308
12.0482								0.86201
12.1084								0.82367
12.1687								0.78552
12.2289								0.75573
12.2892								0.72361
12.3494								0.70135
12.4096								0.68171
12.4699								0.65867
12.5301								0.64602
12.5904								0.6352
12.6506								0.62053
12.7108								0.61586
12.7711								0.61334
12.8313								0.61295
12.8916								0.61032
12.9518								0.61626
13.012								0.62406
13.0723								0.62941
13.1325								0.64471
13.1928								0.66296
13.253								0.67666
13.3133								0.70381
13.3735								0.73442
13.4337								0.76932
13.494								0.80107
13.5542								0.84908
13.6145								0.90263
13.6747								0.96366
13.7349								1.02322
13.7952								1.10525
13.8554								1.19776
13.9157								1.2857
13.9759								1.41154
14.0361								1.55446
14.0964								1.7188
14.1566								1.9095
14.2169								2.10733
14.2771								2.37253
14.3373								2.68235
14.3976								3.04754
14.4578								3.43954
14.5181								3.96719
14.5783								4.59766
14.6386								5.35747
14.6988								6.18514
14.759								7.32572
14.8193								8.71819
14.8795								10.4263
[truncated: 1,202 more rows]

## Sheet: Figure 2d-AUC
	c(s)
Sedimentation coeff.	1:1 NanR33-263	4:1 NanR33-263	8:1 NanR33-263	DNA only	NanR33-263 alone	1:1 WT	4:1 WT	8:1 WT
1	0.00028	0.00043	0.000144		6.45e-07
1.03827	0.00033	0.00043	0.000144		1.236e-06
1.07654	0.00036	0.00039	0.000135		2.283e-06
1.11481	0.0004	0.00034	0.000117		4.08e-06
1.15308	0.00045	0.00028	9.9e-05		7.02e-06
1.19135	0.00052	0.00024	9e-05		1.173e-05
1.22963	0.00061	0.00021	9e-05		1.887e-05
1.2679	0.00072	0.0002	9.9e-05		2.934e-05
1.30617	0.00081	0.0002	0.000117		4.41e-05
1.34444	0.00087	0.0002	0.000144		6.42e-05
1.38271	0.00089	0.00021	0.00018		9e-05
1.42098	0.00085	0.00022	0.000225		0.0001218
1.45925	0.00078	0.00023	0.000288		0.0001596
1.49752	0.00067	0.00027	0.000378		0.0002022
1.53579	0.00056	0.00034	0.000477		0.0002475
1.57406	0.00045	0.00044	0.000612		0.0002928
1.61233	0.00036	0.00057	0.000774		0.000336
1.65061	0.00029	0.00073	0.000963		0.000369
1.68888	0.00024	0.0009	0.001161		0.000396
1.72715	0.00021	0.00107	0.00135		0.000408
1.76542	0.00019	0.00122	0.001485		0.000408
1.80369	0.00019	0.00131	0.001548		0.000396
1.84196	0.00021	0.00134	0.001521		0.000369
1.88023	0.00023	0.00127	0.001386		0.000336
1.9185	0.00027	0.00112	0.001188		0.000297
1.95677	0.00032	0.00091	0.000945		0.0002556
1.99504	0.00037	0.00068	0.000702		0.0002151
2.03331	0.00042	0.00047	0.000495		0.0001779
2.07159	0.00046	0.0003	0.000333		0.0001455
2.10986	0.00049	0.00018	0.000225		0.0001185
2.14813	0.00049	0.00011	0.000153		9.72e-05
2.1864	0.00047	8e-05	0.000126		8.04e-05
2.22467	0.00046	7e-05	0.000108		6.75e-05
2.26294	0.00044	9e-05	0.000117		5.76e-05
2.30121	0.00044	0.00012	0.000126		4.95e-05
2.33948	0.00046	0.00016	0.000153		4.23e-05
2.37775	0.00049	0.00023	0.000171		3.63e-05
2.41602	0.00053	0.00031	0.000207		3.03e-05
2.45429	0.00058	0.00039	0.000234		2.502e-05
2.49257	0.00065	0.00047	0.00027		2.013e-05
2.53084	0.00075	0.00052	0.000288		1.575e-05
2.56911	0.00092	0.00053	0.000306		1.203e-05
2.60738	0.00119	0.00049	0.000306		8.97e-06
2.64565	0.00164	0.00043	0.000306		6.69e-06
2.68392	0.00235	0.00035	0.000306		5.19e-06
2.72219	0.00344	0.00029	0.000324		4.59e-06
2.76046	0.00502	0.00029	0.000378		5.16e-06
2.79873	0.00718	0.00037	0.000468		7.38e-06
2.837	0.00991	0.00057	0.00063		1.209e-05
2.87527	0.01296	0.00093	0.000864		2.085e-05
2.91355	0.01592	0.00146	0.001188		3.6e-05
2.95182	0.01818	0.00214	0.001611		6.18e-05
2.99009	0.01923	0.00288	0.002115		0.0001044
3.02836	0.0188	0.00355	0.002646		0.0001731
3.06663	0.01699	0.00403	0.003132		0.0002814
3.1049	0.01426	0.0042	0.003456		0.00045
3.14317	0.01118	0.00402	0.003546		0.000705
3.18144	0.00827	0.00355	0.003375		0.00108
3.21971	0.00583	0.0029	0.002952		0.001623
3.25798	0.00398	0.00219	0.002376		0.002385
3.29625	0.00266	0.00153	0.001755		0.00342
3.33453	0.00175	0.00098	0.001188		0.00477
3.3728	0.00115	0.00058	0.000729		0.00651
3.41107	0.00074	0.00032	0.000414		0.00861
3.44934	0.00047	0.00016	0.000216		0.01104
3.48761	0.0003	8e-05	9.9e-05		0.01377
3.52588	0.00021	4e-05	4.5e-05		0.01668
3.56415	0.0002	3e-05	1.8e-05		0.01953
3.60242	0.0003	3e-05	9e-06		0.0222
3.64069	0.00056	4e-05	0		0.02439
3.67896	0.00102	5e-05	0		0.02598
3.71723	0.00172	6e-05	9e-06		0.02676
3.75551	0.00261	7e-05	9e-06		0.0267
3.79378	0.00356	8e-05	1.8e-05		0.0258
3.83205	0.00436	9e-05	3.6e-05		0.02412
3.87032	0.00479	0.00011	5.4e-05		0.02184
3.90859	0.00472	0.00016	8.1e-05		0.01917
3.94686	0.00418	0.00025	0.000117		0.01632
3.98513	0.00333	0.0004	0.000162		0.01347
4.0234	0.00239	0.00065	0.000216		0.0108
4.06167	0.00156	0.001	0.000279		0.00843
4.09994	0.00094	0.00146	0.000369		0.00639
4.13821	0.00054	0.00201	0.000477		0.00474
4.17648	0.00033	0.00261	0.000612		0.00342
4.21476	0.00026	0.0032	0.000774		0.002433
4.25303	0.00029	0.00371	0.000972		0.001695
4.2913	0.00041	0.00409	0.001188		0.001164
4.32957	0.00066	0.00433	0.001413		0.000789
4.36784	0.00111	0.00451	0.001629		0.000528
4.40611	0.00187	0.00481	0.001791		0.000351
4.44438	0.003	0.00553	0.001908		0.000231
4.48265	0.00449	0.007	0.002034		0.0001509
4.52092	0.00613	0.00948	0.002304		9.75e-05
4.55919	0.0076	0.01303	0.002988		6.27e-05
4.59746	0.00849	0.01729	0.004464		3.96e-05
4.63574	0.00853	0.02153	0.007128		2.493e-05
4.67401	0.00771	0.02478	0.011187		1.548e-05
4.71228	0.00628	0.02616	0.016452		9.48e-06
4.75055	0.00463	0.02529	0.022122		5.7e-06
4.78882	0.00311	0.02241	0.026928		3.39e-06
4.82709	0.00195	0.01828	0.029574		1.977e-06
4.86536	0.00119	0.01386	0.029259		1.131e-06
4.90363	0.00077	0.00993	0.026073		6.33e-07
4.9419	0.00057	0.00689	0.020961		3.45e-07
4.98017	0.00049	0.00478	0.015246		1.851e-07
5.01844	0.00047	0.00339	0.010071		9.63e-08
5.05672	0.00048	0.00247	0.006093		4.89e-08
5.09499	0.00051	0.00182	0.003411		2.4e-08
5.13326	0.00056	0.00134	0.001791		1.146e-08
5.17153	0.00065	0.001	0.0009		5.31e-09
5.2098	0.00075	0.00079	0.000441		2.391e-09
5.24807	0.00086	0.00068	0.000207		1.041e-09
5.28634	0.00095	0.00065	9.9e-05		4.38e-10
5.32461	0.00099	0.00067	4.5e-05		1.791e-10
5.36288	0.00097	0.0007	1.8e-05		7.08e-11
5.40115	0.00088	0.00073	1.8e-05		2.7e-11
5.43942	0.00076	0.00077	1.8e-05		9.96e-12
5.4777	0.00063	0.0008	4.5e-05		3.57e-12
5.51597	0.00052	0.00082	8.1e-05		1.239e-12
5.55424	0.00045	0.00081	0.000135		4.38e-13
5.59251	0.00041	0.00075	0.000207		2.115e-13
5.63078	0.0004	0.00064	0.000279		2.547e-13
5.66905	0.00039	0.0005	0.000351		5.7e-13
5.70732	0.00037	0.00036	0.000387		1.404e-12
5.74559	0.00033	0.00023	0.000387		3.39e-12
5.78386	0.00027	0.00013	0.000342		7.98e-12
5.82213	0.0002	7e-05	0.00027		1.812e-11
5.8604	0.00014	3e-05	0.000189		3.96e-11
5.89868	9e-05	1e-05	0.000126		8.4e-11
5.93695	5e-05	1e-05	7.2e-05		1.719e-10
5.97522	3e-05	0	3.6e-05		3.39e-10
6.01349	1e-05	0	1.8e-05		6.48e-10
6.05176	1e-05	1e-05	9e-06		1.197e-09
6.09003	1e-05	1e-05	9e-06		2.13e-09
6.1283	1e-05	1e-05	9e-06		3.66e-09
6.16657	1e-05	2e-05	9e-06		6.09e-09
6.20484	2e-05	4e-05	9e-06		9.78e-09
6.24311	3e-05	7e-05	9e-06		1.518e-08
6.28138	4e-05	0.00013	1.8e-05		2.277e-08
6.31966	5e-05	0.00021	3.6e-05		3.3e-08
6.35793	6e-05	0.0003	7.2e-05		4.62e-08
6.3962	6e-05	0.00041	0.000117		6.24e-08
6.43447	6e-05	0.00049	0.000198		8.13e-08
6.47274	5e-05	0.00054	0.000297		1.026e-07
6.51101	4e-05	0.00053	0.000396		1.251e-07
6.54928	3e-05	0.00048	0.000477		1.473e-07
6.58755	2e-05	0.00039	0.000522		1.674e-07
6.62582	1e-05	0.0003	0.000513		1.839e-07
6.66409	1e-05	0.00021	0.000459		1.953e-07
6.70236	0	0.00014	0.00036		2.004e-07
6.74064	0	9e-05	0.000261		1.983e-07
6.77891	0	6e-05	0.000171		1.899e-07
6.81718	0	4e-05	9.9e-05		1.755e-07
6.85545	0	4e-05	5.4e-05		1.569e-07
6.89372	0	4e-05	2.7e-05		1.353e-07
6.93199	0	4e-05	9e-06		1.128e-07
6.97026	0	5e-05	0		9.09e-08
7.00853	0	6e-05	0		7.08e-08
7.0468	0	7e-05	0		5.31e-08
7.08507	0	8e-05	0		3.87e-08
7.12334	0	9e-05	0		2.742e-08
7.16162	0	0.0001	0		1.911e-08
7.19989	0	0.0001	0		1.353e-08
7.23816	0	9e-05	9e-06		1.044e-08
7.27643	0	8e-05	9e-06		9.78e-09
7.3147	0	7e-05	1.8e-05		1.167e-08
7.35297	0	5e-05	2.7e-05		1.65e-08
7.39124	0	4e-05	4.5e-05		2.502e-08
7.42951	0	3e-05	5.4e-05		3.81e-08
7.46778	0	3e-05	7.2e-05		5.73e-08
7.50605	0	2e-05	9e-05		8.31e-08
7.54432	0	2e-05	9.9e-05		1.17e-07
7.5826	0	1e-05	0.000108		1.593e-07
7.62087	0	1e-05	0.000108		2.094e-07
7.65914	0	1e-05	9.9e-05		2.658e-07
7.69741	0	1e-05	9e-05		3.27e-07
7.73568	0	0	8.1e-05		3.87e-07
7.77395	0	0	6.3e-05		4.41e-07
7.81222	0	0	5.4e-05		4.89e-07
7.85049	0	0	3.6e-05		5.22e-07
7.88876	0	0	2.7e-05		5.4e-07
7.92703	0	0	1.8e-05		5.4e-07
7.9653	0	0	9e-06		5.19e-07
8.00358	0	0	9e-06		4.83e-07
8.04185	0	0	9e-06		4.35e-07
8.08012	0	0	0		3.78e-07
8.11839	0	0	0		3.18e-07
8.15666	0	0	0		2.568e-07
8.19493	0	0	0		2.01e-07
8.2332	0	0	0		1.524e-07
8.27147	0	0	9e-06		1.116e-07
8.30974	0	0	9e-06		7.92e-08
8.34801	0	0	9e-06		5.49e-08
8.38628	0	0	0		3.78e-08
8.42456	0	0	0		2.718e-08
8.46283	0	0	0		2.232e-08
8.5011	0	0	0		2.304e-08
8.53937	0	0	0		2.97e-08
8.57764	0	0	0		4.32e-08
8.61591	0	0	0		6.54e-08
8.65418	0	0	0		9.78e-08
8.69245	0	0	0		1.431e-07
8.73072	0	0	0		2.025e-07
8.76899	0	0	0		2.772e-07
8.80726	0	0	0		3.66e-07
8.84554	0	0	0		4.68e-07
8.88381	0	0	0		5.79e-07
8.92208	0	0	0		6.93e-07
8.96035	0	0	0		7.98e-07
8.99862	0	0	0		8.88e-07
9.03689	0	0	0		9.54e-07
9.07516	0	0	0		9.93e-07
9.11343	0	0	0		9.96e-07
9.1517	0	0	0		9.66e-07
9.18997	0	0	0		9.06e-07
9.22824	0	0	0		8.22e-07
9.26652	0	0	0		7.17e-07
9.30479	0	0	0		6.06e-07
9.34306	0	0	0		4.95e-07
9.38133	0	0	0		3.9e-07
9.4196	0	0	0		2.973e-07
9.45787	0	0	0		2.19e-07
9.49614	0	0	0		1.557e-07
9.53441	0	0	0		1.068e-07
9.57268	0	0	0		7.08e-08
9.61095	0	0	0		4.56e-08
9.64922	0	0	0		2.814e-08
9.68749	0	0	0		1.683e-08
9.72577	0	0	0		9.72e-09
9.76404	0	0	0		5.43e-09
9.80231	0	0	0		2.931e-09
9.84058	0	0	0		1.527e-09
9.87885	0	0	0		7.68e-10
9.91712	0	0	0		3.75e-10
9.95539	0	0	0		1.758e-10
9.99366	0	0	0		7.98e-11
10.0319	0	0	0		3.51e-11
10.0702	0	0	0		1.482e-11
10.1085	0	0	0		6.06e-12
10.1468	0	0	0		2.397e-12
10.185	0	0	0		9.15e-13
10.2233	0	0	0		3.39e-13
10.2616	0	0	0		1.203e-13
10.2998	0	0	0		4.14e-14
10.3381	0	0	0		1.38e-14
10.3764	0	0	0		4.44e-15
10.4146	0	0	0		1.377e-15
10.4529	0	0	0		4.14e-16
10.4912	0	0	0		1.197e-16
10.5295	0	0	0		3.36e-17
10.5677	0	0	0		9.06e-18
10.606	0	0	0		2.364e-18
10.6443	0	0	0		5.97e-19
10.6825	0	0	0		1.455e-19
10.7208	0	0	0		3.42e-20
10.7591	0	0	0		7.8e-21
10.7973	0	0	0		1.716e-21
10.8356	0	0	0		3.63e-22
10.8739	0	0	0		7.47e-23
10.9122	0	0	0		1.482e-23
10.9504	0	0	0		2.835e-24
10.9887	0	0	0		5.25e-25
11.027	0	0	0		9.36e-26
11.0653	0	0	0		1.617e-26
11.1035	0	0	0		2.7e-27
11.1418	0	0	0		4.35e-28
11.1801	0	0	0		6.78e-29
11.2183	0	0	0		1.017e-29
11.2566	0	0	0		1.479e-30
11.2949	0	0	0		2.076e-31
11.3331	0	0	0		2.814e-32
11.3714	0	0	0		3.69e-33
11.4097	0	0	0		4.65e-34
11.448	0	0	0		5.7e-35
11.4862	0	0	0		6.72e-36
11.5245	0	0	0		7.68e-37
11.5628	0	0	0		8.46e-38
11.601	0	0	0		9e-39
11.6393	0	0	0		9.27e-40
11.6776	0	0	0		9.21e-41
11.7158	0	0	0		8.85e-42
11.7541	0	0	0		8.19e-43
11.7924	0	0	0		7.35e-44
11.8307	0	0	0		6.36e-45
11.8689	0	0	0		5.31e-46
11.9072	0	0	0		4.29e-47
11.9455	0	0	0		3.36e-48
11.9838	0	0	0		2.526e-49
12.022	0	0	0		1.839e-50
12.0603	0	0	0		1.293e-51
12.0986	0	0	0		8.79e-53
12.1368	0	0	0		5.79e-54
12.1751	0	0	0		3.66e-55
12.2134	0	0	0		2.244e-56
12.2516	0	0	0		1.329e-57
12.2899	0	0	0		7.59e-59
12.3282	0	0	0		4.2e-60
12.3665	0	0	0		2.241e-61
12.4047	0	0	0		1.155e-62
12.443	0	0	0		5.76e-64
1				0
1.04523				0
1.09046				0
1.13569				0
1.18092				0
1.22615				0
1.27137				0
1.3166				0
1.36183				0
1.40706				1e-05
1.45229				1e-05
1.49752				2e-05
1.54275				3e-05
1.58798				5e-05
1.63321				9e-05
1.67844				0.00018
1.72367				0.00033
1.76889				0.00055
1.81412				0.00085
1.85935				0.00118
1.90458				0.00148
1.94981				0.00169
1.99504				0.00176
2.04027				0.0017
2.0855				0.00155
2.13073				0.00138
2.17596				0.00123
2.22119				0.00111
2.26641				0.00102
2.31164				0.00092
2.35687				0.0008
2.4021				0.00068
2.44733				0.00061
2.49256				0.00067
2.53779				0.00097
2.58302				0.00164
2.62825				0.00284
2.67348				0.00471
2.71871				0.00732
2.76393				0.01065
2.80916				0.01454
2.85439				0.01866
2.89962				0.02242
2.94485				0.0251
2.99008				0.02597
3.03531				0.02466
3.08054				0.02137
3.12577				0.01682
3.171				0.01199
3.21623				0.00773
3.26145				0.0045
3.30668				0.00238
3.35191				0.00114
3.39714				0.0005
3.44237				0.00021
3.4876				0.0001
3.53283				7e-05
3.57806				7e-05
3.62329				0.00011
3.66852				0.00018
3.71375				0.00031
3.75897				0.00052
3.8042				0.0008
3.84943				0.00111
3.89466				0.00141
3.93989				0.00159
3.98512				0.00161
4.03035				0.00147
4.07558				0.00119
4.12081				0.00087
4.16604				0.00057
4.21127				0.00033
4.25649				0.00018
4.30172				8e-05
4.34695				4e-05
4.39218				1e-05
4.43741				0
4.48264				0
4.52787				0
4.5731				0
4.61833				0
4.66356				0
4.70879				1e-05
4.75402				1e-05
4.79924				2e-05
4.84447				4e-05
4.8897				7e-05
4.93493				0.00011
4.98016				0.00015
5.02539				0.00019
5.07062				0.00021
5.11585				0.00022
5.16108				0.0002
5.20631				0.00016
5.25154				0.00012
5.29676				8e-05
5.34199				4e-05
5.38722				2e-05
5.43245				1e-05
5.47768				0
5.52291				0
5.56814				0
5.61337				0
5.6586				0
5.70383				0
5.74906				0
5.79428				0
5.83951				0
5.88474				0
5.92997				0
5.9752				0
6.02043				0
6.06566				0
6.11089				0
6.15612				0
6.20135				0
6.24658				0
6.2918				0
6.33703				0
6.38226				0
6.42749				0
6.47272				0
6.51795				0
6.56318				0
6.60841				0
6.65364				0
6.69887				0
6.7441				0
6.78932				0
6.83455				0
6.87978				0
6.92501				0
6.97024				0
7.01547				0
7.0607				0
7.10593				0
7.15116				0
7.19639				0
7.24162				0
7.28684				0
7.33207				0
7.3773				0
7.42253				0
7.46776				0
7.51299				0
7.55822				0
7.60345				0
7.64868				0
7.69391				0
7.73914				0
7.78436				0
7.82959				0
7.87482				0
7.92005				0
7.96528				0
8.01051				0
8.05574				0
8.10097				0
8.1462				0
8.19143				0
8.23666				0
8.28188				0
8.32711				0
8.37234				0
8.41757				0
8.4628				0
8.50803				0
8.55326				0
8.59849				0
8.64372				0
8.68895				0
8.73418				0
8.7794				0
8.82463				0
8.86986				0
8.91509				0
8.96032				0
9.00555				0
9.05078				0
9.09601				0
9.14124				0
9.18647				0
9.2317				0
9.27692				0
9.32215				0
9.36738				0
9.41261				0
9.45784				0
9.50307				0
9.5483				0
9.59353				0
9.63876				0
9.68399				0
9.72922				0
9.77444				0
9.81967				0
9.8649				0
9.91013				0
9.95536				0
10.0006				0
10.0458				0
10.091				0
10.1363				0
10.1815				0
10.2267				0
10.272				0
10.3172				0
10.3624				0
10.4077				0
10.4529				0
10.4981				0
10.5433				0
10.5886				0
10.6338				0
10.679				0
10.7243				0
10.7695				0
10.8147				0
10.8599				0
10.9052				0
10.9504				0
10.9956				0
11.0409				0
11.0861				0
11.1313				0
11.1766				0
11.2218				0
11.267				0
11.3122				0
11.3575				0
11.4027				0
11.4479				0
11.4931				0
11.5384				0
11.5836				0
11.6288				0
11.6741				0
11.7193				0
11.7645				0
11.8097				0
11.855				0
11.9002				0
11.9454				0
11.9907				0
12.0359				0
12.0811				0
12.1264				0
12.1716				0
12.2168				0
12.2621				0
12.3073				0
12.3525				0
12.3977				0
12.443				0
12.4882				0
12.5334				0
12.5786				0
12.6239				0
12.6691				0
12.7143				0
12.7596				0
12.8048				0
12.85				0
12.8953				0
12.9405				0
12.9857				0
13.0309				0
13.0762				0
13.1214				0
13.1666				0
13.2119				0
13.2571				0
13.3023				0
13.3475				0
13.3928				0
13.438				0
13.4832				0
13.5285				0
13.5737				0
13.6189				0
13.6641				0
13.7094				0
13.7546				0
13.7998				0
13.8451				0
13.8903				0
13.9355				0
13.9808				0
14.026				0
14.0712				0
14.1164				0
14.1617				0
14.2069				0
14.2521				0
14.2973				0
14.3426				0
14.3878				0
14.433				0
14.4783				0
14.5235				0
1						0.00108	0	0.0006
1.04523						0.00111	0	0.00062
1.09046						0.00104	0	0.00061
1.13569						0.00091	1e-05	0.00058
1.18092						0.00074	1e-05	0.00056
1.22615						0.00058	1e-05	0.00057
1.27137						0.00043	1e-05	0.00059
1.3166						0.00032	2e-05	0.00062
1.36183						0.00024	2e-05	0.00063
1.40706						0.00019	3e-05	0.00062
1.45229						0.00016	3e-05	0.00057
1.49752						0.00014	5e-05	0.0005
1.54275						0.00014	8e-05	0.00042
1.58798						0.00014	0.00012	0.00034
1.63321						0.00017	0.00018	0.00028
1.67844						0.00021	0.00025	0.00024
1.72367						0.00028	0.00033	0.00023
1.76889						0.00039	0.0004	0.00022
1.81412						0.00053	0.00046	0.00022
1.85935						0.0007	0.00053	0.00023
1.90458						0.00088	0.00061	0.00022
1.94981						0.00104	0.00073	0.00022
1.99504						0.00116	0.0009	0.00021
2.04027						0.00121	0.00111	0.0002
2.0855						0.00119	0.00133	0.0002
2.13073						0.0011	0.00153	0.00019
2.17596						0.00098	0.00167	0.00018
2.22119						0.00084	0.0017	0.00016
2.26641						0.00072	0.00164	0.00015
2.31164						0.00061	0.0015	0.00014
2.35687						0.00053	0.00133	0.00012
2.4021						0.00047	0.00116	0.00011
2.44733						0.00045	0.00105	0.0001
2.49256						0.00052	0.00102	8e-05
2.53779						0.00076	0.0011	7e-05
2.58302						0.0013	0.00129	5e-05
2.62825						0.00235	0.00159	4e-05
2.67348						0.00413	0.00201	2e-05
2.71871						0.00679	0.00254	2e-05
2.76393						0.01029	0.00316	1e-05
2.80916						0.01425	0.00386	1e-05
2.85439						0.01797	0.00457	1e-05
2.89962						0.02062	0.0052	2e-05
2.94485						0.02153	0.00565	3e-05
2.99008						0.0205	0.00581	4e-05
3.03531						0.01787	0.00562	5e-05
3.08054						0.01436	0.00509	6e-05
3.12577						0.01075	0.00432	7e-05
3.171						0.00764	0.00345	7e-05
3.21623						0.0053	0.00261	7e-05
3.26145						0.00374	0.00189	7e-05
3.30668						0.00277	0.00134	8e-05
3.35191						0.00218	0.00094	8e-05
3.39714						0.00177	0.00066	9e-05
3.44237						0.00146	0.00047	9e-05
3.4876						0.00119	0.00033	9e-05
3.53283						0.00097	0.00023	9e-05
3.57806						0.0008	0.00016	9e-05
3.62329						0.00068	0.00011	9e-05
3.66852						0.00063	8e-05	9e-05
3.71375						0.00061	7e-05	9e-05
3.75897						0.00063	7e-05	9e-05
3.8042						0.00066	9e-05	8e-05
3.84943						0.00071	0.00012	7e-05
3.89466						0.00075	0.00017	6e-05
3.93989						0.00078	0.00021	4e-05
3.98512						0.00077	0.00026	3e-05
4.03035						0.00073	0.00028	2e-05
4.07558						0.00065	0.00029	2e-05
4.12081						0.00053	0.00028	2e-05
4.16604						0.0004	0.00025	1e-05
4.21127						0.00028	0.00021	1e-05
4.25649						0.00017	0.00016	1e-05
4.30172						0.0001	0.00012	1e-05
4.34695						5e-05	9e-05	2e-05
4.39218						2e-05	6e-05	2e-05
4.43741						1e-05	4e-05	2e-05
4.48264						0	3e-05	3e-05
4.52787						0	3e-05	3e-05
4.5731						0	4e-05	4e-05
4.61833						0	6e-05	5e-05
4.66356						0	8e-05	6e-05
4.70879						1e-05	0.00012	7e-05
4.75402						2e-05	0.00017	8e-05
4.79924						5e-05	0.00021	8e-05
4.84447						0.00011	0.00024	9e-05
4.8897						0.00019	0.00027	9e-05
4.93493						0.00031	0.00027	9e-05
4.98016						0.00043	0.00025	9e-05
5.02539						0.00055	0.00022	9e-05
5.07062						0.00063	0.00018	0.0001
5.11585						0.00064	0.00014	0.0001
5.16108						0.00058	0.0001	0.00011
5.20631						0.00048	6e-05	0.00011
5.25154						0.00035	4e-05	0.00011
5.29676						0.00023	3e-05	0.00011
5.34199						0.00013	2e-05	0.00011
5.38722						7e-05	2e-05	0.00011
5.43245						4e-05	2e-05	0.00011
5.47768						2e-05	3e-05	0.00012
5.52291						1e-05	5e-05	0.00012
5.56814						1e-05	8e-05	0.00012
5.61337						1e-05	0.00012	0.00012
5.6586						1e-05	0.00017	0.00011
5.70383						2e-05	0.00023	9e-05
5.74906						2e-05	0.00027	7e-05
5.79428						4e-05	0.0003	5e-05
5.83951						6e-05	0.00031	4e-05
5.88474						9e-05	0.00028	2e-05
5.92997						0.00013	0.00024	2e-05
5.9752						0.00018	0.00018	1e-05
6.02043						0.00024	0.00013	1e-05
6.06566						0.0003	8e-05	1e-05
6.11089						0.00036	5e-05	2e-05
6.15612						0.0004	3e-05	2e-05
6.20135						0.00041	1e-05	4e-05
6.24658						0.00039	1e-05	7e-05
6.2918						0.00034	2e-05	0.00011
6.33703						0.00029	3e-05	0.00019
6.38226						0.00023	6e-05	0.0003
6.42749						0.00019	0.0001	0.00044
6.47272						0.00017	0.00017	0.0006
6.51795						0.00016	0.00025	0.00073
6.56318						0.00017	0.00034	0.0008
6.60841						0.00018	0.00044	0.00079
6.65364						0.00019	0.00052	0.00071
6.69887						0.00021	0.00058	0.00056
6.7441						0.00027	0.00062	0.0004
6.78932						0.00039	0.00064	0.00026
6.83455						0.00062	0.00066	0.00015
6.87978						0.00102	0.00069	8e-05
6.92501						0.00163	0.00074	4e-05
6.97024						0.00242	0.00081	1e-05
7.01547						0.0033	0.00091	1e-05
7.0607						0.00411	0.00102	0
7.10593						0.00469	0.00117	0
7.15116						0.0049	0.00139	0
7.19639						0.00474	0.00172	0
7.24162						0.0043	0.00224	0
7.28684						0.00374	0.00301	0
7.33207						0.0032	0.00404	0
7.3773						0.00276	0.0053	0
7.42253						0.00244	0.00664	0
7.46776						0.00221	0.00789	0
7.51299						0.00199	0.0089	1e-05
7.55822						0.00176	0.00958	1e-05
7.60345						0.0015	0.00995	2e-05
7.64868						0.00124	0.01013	2e-05
7.69391						0.00102	0.01026	3e-05
7.73914						0.00086	0.01039	4e-05
7.78436						0.00076	0.01049	4e-05
7.82959						0.00072	0.01043	4e-05
7.87482						0.00071	0.01008	5e-05
7.92005						0.0007	0.00937	8e-05
7.96528						0.00067	0.00831	0.00013
8.01051						0.00062	0.00702	0.00024
8.05574						0.00055	0.00564	0.0004
8.10097						0.00047	0.00432	0.00066
8.1462						0.00038	0.00317	0.00101
8.19143						0.00029	0.00225	0.0015
8.23666						0.00021	0.00159	0.00214
8.28188						0.00015	0.00119	0.00298
8.32711						0.00011	0.00103	0.00407
8.37234						8e-05	0.00108	0.00542
8.41757						7e-05	0.00128	0.00705
8.4628						7e-05	0.00157	0.00899
8.50803						7e-05	0.00189	0.01129
8.55326						8e-05	0.00216	0.01401
8.59849						9e-05	0.0023	0.01713
8.64372						0.0001	0.00228	0.02044
8.68895						0.00012	0.00211	0.02344
8.73418						0.00013	0.00181	0.02546
8.7794						0.00014	0.00146	0.02586
8.82463						0.00015	0.00111	0.02432
8.86986						0.00015	0.00082	0.02105
8.91509						0.00015	0.00061	0.0167
8.96032						0.00014	0.00046	0.01213
9.00555						0.00014	0.00036	0.00806
9.05078						0.00013	0.0003	0.00492
9.09601						0.00013	0.00024	0.00279
9.14124						0.00013	0.00019	0.0015
9.18647						0.00014	0.00014	0.00082
9.2317						0.00014	0.0001	0.00049
9.27692						0.00014	6e-05	0.00035
9.32215						0.00014	3e-05	0.00029
9.36738						0.00013	2e-05	0.00026
9.41261						0.00013	1e-05	0.00025
9.45784						0.00012	0	0.00026
9.50307						0.0001	0	0.00029
9.5483						9e-05	0	0.00035
9.59353						7e-05	0	0.00045
9.63876						6e-05	0	0.00056
9.68399						4e-05	0	0.00067
9.72922						3e-05	1e-05	0.00073
9.77444						2e-05	2e-05	0.00073
9.81967						2e-05	4e-05	0.00067
9.8649						1e-05	7e-05	0.00055
9.91013						1e-05	0.00011	0.00042
9.95536						1e-05	0.00016	0.00028
10.0006						1e-05	0.00021	0.00018
10.0458						1e-05	0.00026	0.0001
10.091						1e-05	0.0003	5e-05
10.1363						0	0.00031	2e-05
10.1815						0	0.0003	1e-05
10.2267						0	0.00027	0
10.272						0	0.00022	0
10.3172						0	0.00017	0
10.3624						0	0.00012	0
10.4077						0	8e-05	0
10.4529						0	5e-05	0
10.4981						0	3e-05	1e-05
10.5433						0	2e-05	1e-05
10.5886						0	2e-05	3e-05
10.6338						0	1e-05	4e-05
10.679						0	1e-05	7e-05
10.7243						0	2e-05	0.0001
10.7695						0	2e-05	0.00014
10.8147						0	3e-05	0.00016
10.8599						0	3e-05	0.00017
10.9052						0	4e-05	0.00016
10.9504						0	5e-05	0.00014
10.9956						0	6e-05	0.00011
11.0409						1e-05	6e-05	8e-05
11.0861						1e-05	6e-05	5e-05
11.1313						1e-05	6e-05	3e-05
11.1766						1e-05	6e-05	2e-05
11.2218						1e-05	5e-05	1e-05
11.267						1e-05	4e-05	1e-05
11.3122						1e-05	4e-05	1e-05
11.3575						1e-05	4e-05	0
11.4027						1e-05	5e-05	0
11.4479						1e-05	6e-05	1e-05
11.4931						1e-05	7e-05	1e-05
11.5384						1e-05	8e-05	4e-05
11.5836						1e-05	8e-05	8e-05
11.6288						1e-05	9e-05	0.00017
11.6741						1e-05	9e-05	0.00033
11.7193						1e-05	8e-05	0.00055
11.7645						1e-05	7e-05	0.00084
11.8097						1e-05	6e-05	0.00114
11.855						1e-05	5e-05	0.00139
11.9002						1e-05	4e-05	0.00153
11.9454						1e-05	3e-05	0.00151
11.9907						0	2e-05	0.00134
12.0359						0	2e-05	0.00108
12.0811						0	1e-05	0.00078
12.1264						0	1e-05	0.00051
12.1716						0	1e-05	0.0003
12.2168						0	0	0.00017
12.2621						0	0	9e-05
12.3073						0	0	5e-05
12.3525						0	0	4e-05
12.3977						0	0	3e-05
12.443						0	0	3e-05
12.4882						0	0	2e-05
12.5334						0	0	2e-05
12.5786						0	0	2e-05
12.6239						0	0	2e-05
12.6691						0	0	3e-05
12.7143						0	0	4e-05
12.7596						0	0	6e-05
12.8048						0	0	8e-05
12.85						0	0	0.0001
12.8953						0	0	0.00012
12.9405						0	0	0.00015
12.9857						0	0	0.00017
13.0309						0	0	0.00019
13.0762						0	0	0.00021
13.1214						0	0	0.00023
13.1666						0	0	0.00023
13.2119						0	0	0.00022
13.2571						0	0	0.0002
13.3023						0	0	0.00017
13.3475						0	0	0.00014
13.3928						0	0	0.00011
13.438						0	0	8e-05
13.4832						0	0	6e-05
13.5285						0	0	5e-05
13.5737						0	0	3e-05
13.6189						0	0	3e-05
13.6641						0	0	2e-05
13.7094						0	0	2e-05
13.7546						0	0	2e-05
13.7998						0	0	3e-05
13.8451						0	0	3e-05
13.8903						0	0	5e-05
13.9355						0	0	6e-05
13.9808						0	0	8e-05
14.026						0	0	9e-05
14.0712						0	0	0.00011
14.1164						0	0	0.00014
14.1617						0	0	0.00018
14.2069						0	0	0.00025
14.2521						0	0	0.00036
14.2973						0	0	0.00051
14.3426						0	0	0.00069
14.3878						0	0	0.00088
14.433						0	0	0.00102
14.4783						0	0	0.00108
14.5235						0	0	0.00104

## Sheet: Figure 2e,f-MWL AUC
	molar concentration
Sedimentation coeff.	3:1 NanR Trunc	3:1 DNA	1:1 NanR Trunc	1:1 DNA
0.1	8.88e-16	2.87e-14	1.83e-14	1.9e-13
0.146	2.51e-15	7.36e-14	4.715e-14	4.85e-13
0.193	6.76e-15	1.79e-13	1.155e-13	1.18e-12
0.239	1.74e-14	4.17e-13	2.7e-13	2.73e-12
0.286	4.26e-14	9.21e-13	6e-13	6.01e-12
0.332	9.98e-14	1.94e-12	1.27e-12	1.26e-11
0.379	2.23e-13	3.89e-12	2.565e-12	2.51e-11
0.425	4.76e-13	7.42e-12	4.925e-12	4.77e-11
0.472	9.72e-13	1.35e-11	9e-12	8.62e-11
0.518	1.9e-12	2.34e-11	1.57e-11	1.48e-10
0.565	3.54e-12	3.87e-11	2.605e-11	2.42e-10
0.611	6.32e-12	6.11e-11	4.115e-11	3.78e-10
0.658	1.08e-11	9.19e-11	6.2e-11	5.6e-10
0.704	1.77e-11	1.32e-10	8.9e-11	7.9e-10
0.751	2.79e-11	1.81e-10	1.215e-10	1.06e-09
0.797	4.2e-11	2.37e-10	1.585e-10	1.36e-09
0.844	6.09e-11	2.96e-10	1.97e-10	1.65e-09
0.89	8.48e-11	3.55e-10	2.33e-10	1.91e-09
0.937	1.14e-10	4.07e-10	2.63e-10	2.11e-09
0.983	1.46e-10	4.46e-10	2.835e-10	2.23e-09
1.03	1.81e-10	4.69e-10	2.915e-10	2.23e-09
1.08	2.17e-10	4.72e-10	2.87e-10	2.13e-09
1.12	2.5e-10	4.56e-10	2.705e-10	1.95e-09
1.17	2.78e-10	4.23e-10	2.45e-10	1.7e-09
1.22	2.99e-10	3.76e-10	2.15e-10	1.42e-09
1.26	3.1e-10	3.22e-10	1.84e-10	1.15e-09
1.31	3.11e-10	2.64e-10	1.56e-10	9.06e-10
1.36	3.01e-10	2.09e-10	1.335e-10	7.1e-10
1.4	2.81e-10	1.59e-10	1.18e-10	5.73e-10
1.45	2.54e-10	1.18e-10	1.095e-10	4.94e-10
1.49	2.22e-10	8.69e-11	1.075e-10	4.7e-10
1.54	1.88e-10	6.59e-11	1.11e-10	4.9e-10
1.59	1.54e-10	5.53e-11	1.195e-10	5.41e-10
1.63	1.22e-10	5.49e-11	1.33e-10	6.08e-10
1.68	9.49e-11	6.51e-11	1.525e-10	6.76e-10
1.73	7.23e-11	8.69e-11	1.79e-10	7.3e-10
1.77	5.48e-11	1.22e-10	2.135e-10	7.59e-10
1.82	4.19e-11	1.72e-10	2.56e-10	7.57e-10
1.87	3.33e-11	2.39e-10	3.06e-10	7.21e-10
1.91	2.84e-11	3.25e-10	3.615e-10	6.56e-10
1.96	2.7e-11	4.32e-10	4.195e-10	5.71e-10
2.01	2.95e-11	5.6e-10	4.755e-10	4.77e-10
2.05	3.64e-11	7.08e-10	5.3e-10	3.85e-10
2.1	4.9e-11	8.74e-10	5.75e-10	3.05e-10
2.15	6.84e-11	1.06e-09	6.2e-10	2.46e-10
2.19	9.58e-11	1.27e-09	6.7e-10	2.15e-10
2.24	1.32e-10	1.52e-09	7.4e-10	2.2e-10
2.28	1.76e-10	1.83e-09	8.35e-10	2.67e-10
2.33	2.28e-10	2.23e-09	9.85e-10	3.66e-10
2.38	2.85e-10	2.78e-09	1.2e-09	5.25e-10
2.42	3.44e-10	3.51e-09	1.505e-09	7.5e-10
2.47	4.02e-10	4.48e-09	1.91e-09	1.04e-09
2.52	4.55e-10	5.69e-09	2.425e-09	1.39e-09
2.56	5.04e-10	7.11e-09	3.035e-09	1.77e-09
2.61	5.48e-10	8.67e-09	3.72e-09	2.16e-09
2.66	5.95e-10	1.02e-08	4.44e-09	2.52e-09
2.7	6.59e-10	1.16e-08	5.15e-09	2.82e-09
2.75	7.7e-10	1.27e-08	5.8e-09	3.03e-09
2.8	9.7e-10	1.33e-08	6.4e-09	3.16e-09
2.84	1.33e-09	1.32e-08	6.85e-09	3.26e-09
2.89	1.92e-09	1.26e-08	7.2e-09	3.41e-09
2.94	2.86e-09	1.15e-08	7.45e-09	3.77e-09
2.98	4.25e-09	1e-08	7.55e-09	4.53e-09
3.03	6.19e-09	8.33e-09	7.5e-09	5.96e-09
3.08	8.71e-09	6.62e-09	7.4e-09	8.32e-09
3.12	1.18e-08	5.04e-09	7.15e-09	1.19e-08
3.17	1.54e-08	3.71e-09	6.8e-09	1.7e-08
3.21	1.91e-08	2.68e-09	6.35e-09	2.35e-08
3.26	2.29e-08	1.96e-09	5.75e-09	3.15e-08
3.31	2.62e-08	1.54e-09	5.15e-09	4.06e-08
3.35	2.88e-08	1.36e-09	4.46e-09	5e-08
3.4	3.04e-08	1.4e-09	3.8e-09	5.88e-08
3.45	3.1e-08	1.59e-09	3.18e-09	6.62e-08
3.49	3.05e-08	1.89e-09	2.645e-09	7.12e-08
3.54	2.9e-08	2.25e-09	2.205e-09	7.32e-08
3.59	2.69e-08	2.62e-09	1.875e-09	7.2e-08
3.63	2.44e-08	2.98e-09	1.655e-09	6.79e-08
3.68	2.21e-08	3.29e-09	1.53e-09	6.15e-08
3.73	2.01e-08	3.54e-09	1.475e-09	5.37e-08
3.77	1.87e-08	3.73e-09	1.46e-09	4.56e-08
3.82	1.81e-08	3.88e-09	1.455e-09	3.78e-08
3.87	1.84e-08	3.99e-09	1.445e-09	3.1e-08
3.91	1.94e-08	4.06e-09	1.405e-09	2.54e-08
3.96	2.09e-08	4.1e-09	1.33e-09	2.11e-08
4.01	2.29e-08	4.1e-09	1.225e-09	1.79e-08
4.05	2.5e-08	4.06e-09	1.1e-09	1.55e-08
4.1	2.71e-08	3.98e-09	9.6e-10	1.36e-08
4.14	2.89e-08	3.88e-09	8.2e-10	1.21e-08
4.19	3.03e-08	3.79e-09	6.95e-10	1.07e-08
4.24	3.12e-08	3.76e-09	5.85e-10	9.58e-09
4.28	3.14e-08	3.81e-09	4.995e-10	8.55e-09
4.33	3.11e-08	3.96e-09	4.385e-10	7.64e-09
4.38	2.99e-08	4.21e-09	4.01e-10	6.83e-09
4.42	2.81e-08	4.5e-09	3.84e-10	6.11e-09
4.47	2.57e-08	4.79e-09	3.825e-10	5.42e-09
4.52	2.27e-08	4.99e-09	3.895e-10	4.75e-09
4.56	1.94e-08	5.05e-09	3.995e-10	4.08e-09
4.61	1.6e-08	4.94e-09	4.065e-10	3.41e-09
4.66	1.28e-08	4.65e-09	4.06e-10	2.76e-09
4.7	9.84e-09	4.22e-09	3.97e-10	2.16e-09
4.75	7.4e-09	3.71e-09	3.795e-10	1.64e-09
4.8	5.51e-09	3.19e-09	3.56e-10	1.21e-09
4.84	4.18e-09	2.73e-09	3.3e-10	8.84e-10
4.89	3.36e-09	2.37e-09	3.05e-10	6.75e-10
4.93	2.96e-09	2.15e-09	2.84e-10	5.74e-10
4.98	2.88e-09	2.04e-09	2.675e-10	5.71e-10
5.03	3.01e-09	2.03e-09	2.555e-10	6.55e-10
5.07	3.22e-09	2.07e-09	2.47e-10	8.07e-10
5.12	3.42e-09	2.11e-09	2.405e-10	1.01e-09
5.17	3.55e-09	2.12e-09	2.34e-10	1.23e-09
5.21	3.56e-09	2.06e-09	2.275e-10	1.45e-09
5.26	3.43e-09	1.93e-09	2.2e-10	1.64e-09
5.31	3.19e-09	1.73e-09	2.13e-10	1.76e-09
5.35	2.86e-09	1.49e-09	2.06e-10	1.8e-09
5.4	2.47e-09	1.24e-09	1.99e-10	1.76e-09
5.45	2.09e-09	9.85e-10	1.915e-10	1.63e-09
5.49	1.75e-09	7.62e-10	1.835e-10	1.45e-09
5.54	1.47e-09	5.78e-10	1.73e-10	1.22e-09
5.59	1.27e-09	4.36e-10	1.605e-10	9.77e-10
5.63	1.17e-09	3.31e-10	1.45e-10	7.46e-10
5.68	1.16e-09	2.58e-10	1.275e-10	5.42e-10
5.73	1.23e-09	2.06e-10	1.095e-10	3.75e-10
5.77	1.37e-09	1.68e-10	9.15e-11	2.47e-10
5.82	1.54e-09	1.38e-10	7.45e-11	1.55e-10
5.86	1.73e-09	1.12e-10	6.05e-11	9.22e-11
5.91	1.91e-09	8.92e-11	4.915e-11	5.23e-11
5.96	2.04e-09	6.9e-11	4.065e-11	2.83e-11
6	2.12e-09	5.15e-11	3.465e-11	1.46e-11
6.05	2.14e-09	3.72e-11	3.065e-11	7.12e-12
6.1	2.08e-09	2.63e-11	2.82e-11	3.32e-12
6.14	1.96e-09	1.86e-11	2.7e-11	1.47e-12
6.19	1.79e-09	1.4e-11	2.675e-11	6.22e-13
6.24	1.58e-09	1.22e-11	2.745e-11	2.51e-13
6.28	1.35e-09	1.32e-11	2.905e-11	9.74e-14
6.33	1.11e-09	1.73e-11	3.145e-11	3.92e-14
6.38	8.86e-10	2.5e-11	3.435e-11	2.21e-14
6.42	6.82e-10	3.71e-11	3.745e-11	2.62e-14
6.47	5.07e-10	5.45e-11	4.02e-11	4.81e-14
6.52	3.65e-10	7.76e-11	4.21e-11	9.46e-14
6.56	2.57e-10	1.06e-10	4.28e-11	1.81e-13
6.61	1.78e-10	1.39e-10	4.2e-11	3.33e-13
6.65	1.25e-10	1.74e-10	3.97e-11	5.86e-13
6.7	9.27e-11	2.07e-10	3.625e-11	9.89e-13
6.75	7.43e-11	2.36e-10	3.2e-11	1.6e-12
6.79	6.53e-11	2.55e-10	2.735e-11	2.48e-12
6.84	6.15e-11	2.63e-10	2.285e-11	3.7e-12
6.89	5.98e-11	2.58e-10	1.88e-11	5.32e-12
6.93	5.8e-11	2.41e-10	1.535e-11	7.35e-12
6.98	5.49e-11	2.14e-10	1.26e-11	9.79e-12
7.03	5.02e-11	1.81e-10	1.045e-11	1.26e-11
7.07	4.39e-11	1.46e-10	8.85e-12	1.55e-11
7.12	3.68e-11	1.12e-10	7.6e-12	1.85e-11
7.17	2.94e-11	8.18e-11	6.55e-12	2.12e-11
7.21	2.24e-11	5.7e-11	5.7e-12	2.35e-11
7.26	1.63e-11	3.8e-11	4.99e-12	2.5e-11
7.31	1.13e-11	2.43e-11	4.385e-12	2.56e-11
7.35	7.58e-12	1.51e-11	3.935e-12	2.53e-11
7.4	4.89e-12	9.38e-12	3.69e-12	2.43e-11
7.45	3.1e-12	6.29e-12	3.745e-12	2.28e-11
7.49	2.03e-12	5.05e-12	4.22e-12	2.14e-11
7.54	1.53e-12	5.11e-12	5.25e-12	2.05e-11
7.58	1.57e-12	6.06e-12	7.05e-12	2.07e-11
7.63	2.22e-12	7.63e-12	9.85e-12	2.25e-11
7.68	3.67e-12	9.56e-12	1.39e-11	2.59e-11
7.72	6.27e-12	1.16e-11	1.935e-11	3.11e-11
7.77	1.05e-11	1.35e-11	2.64e-11	3.77e-11
7.82	1.69e-11	1.5e-11	3.495e-11	4.52e-11
7.86	2.59e-11	1.59e-11	4.49e-11	5.28e-11
7.91	3.78e-11	1.61e-11	5.55e-11	5.97e-11
7.96	5.26e-11	1.56e-11	6.7e-11	6.52e-11
8	6.97e-11	1.45e-11	7.75e-11	6.86e-11
8.05	8.78e-11	1.3e-11	8.65e-11	6.97e-11
8.1	1.05e-10	1.13e-11	9.3e-11	6.83e-11
8.14	1.2e-10	9.84e-12	9.65e-11	6.46e-11
8.19	1.31e-10	8.77e-12	9.65e-11	5.92e-11
8.24	1.35e-10	8.35e-12	9.35e-11	5.25e-11
8.28	1.33e-10	8.75e-12	8.7e-11	4.5e-11
8.33	1.25e-10	1e-11	7.8e-11	3.74e-11
8.37	1.12e-10	1.22e-11	6.8e-11	3e-11
8.42	9.52e-11	1.52e-11	5.7e-11	2.32e-11
8.47	7.72e-11	1.86e-11	4.62e-11	1.73e-11
8.51	5.97e-11	2.21e-11	3.655e-11	1.25e-11
8.56	4.41e-11	2.53e-11	2.83e-11	8.64e-12
8.61	3.12e-11	2.77e-11	2.175e-11	5.77e-12
8.65	2.12e-11	2.9e-11	1.685e-11	3.73e-12
8.7	1.4e-11	2.89e-11	1.34e-11	2.35e-12
8.75	9.37e-12	2.75e-11	1.105e-11	1.48e-12
8.79	6.71e-12	2.49e-11	9.55e-12	9.61e-13
8.84	5.59e-12	2.14e-11	8.5e-12	6.75e-13
8.89	5.61e-12	1.76e-11	7.65e-12	5.27e-13
8.93	6.45e-12	1.37e-11	6.9e-12	4.53e-13
8.98	7.81e-12	1.02e-11	6.1e-12	4.1e-13
9.03	9.4e-12	7.2e-12	5.25e-12	3.75e-13
9.07	1.1e-11	4.85e-12	4.405e-12	3.37e-13
9.12	1.23e-11	3.13e-12	3.575e-12	2.92e-13
9.17	1.31e-11	1.94e-12	2.84e-12	2.42e-13
9.21	1.34e-11	1.19e-12	2.25e-12	1.92e-13
9.26	1.3e-11	7.57e-13	1.835e-12	1.45e-13
9.3	1.2e-11	5.43e-13	1.62e-12	1.04e-13
9.35	1.05e-11	4.76e-13	1.6e-12	7.13e-14
9.4	8.81e-12	4.98e-13	1.785e-12	4.64e-14
9.44	7.02e-12	5.69e-13	2.19e-12	2.87e-14
9.49	5.33e-12	6.61e-13	2.84e-12	1.69e-14
9.54	3.85e-12	7.49e-13	3.775e-12	9.5e-15
9.58	2.65e-12	8.18e-13	5.05e-12	5.07e-15
9.63	1.73e-12	8.57e-13	6.7e-12	2.58e-15
9.68	1.08e-12	8.62e-13	8.75e-12	1.26e-15
9.72	6.43e-13	8.33e-13	1.115e-11	6.01e-16
9.77	3.64e-13	7.8e-13	1.375e-11	3.21e-16
9.82	1.96e-13	7.14e-13	1.65e-11	2.72e-16
9.86	1.01e-13	6.5e-13	1.905e-11	4.19e-16
9.91	4.94e-14	6.1e-13	2.115e-11	8.23e-16
9.96	2.3e-14	6.2e-13	2.265e-11	1.65e-15
10	1.02e-14	7.17e-13	2.325e-11	3.19e-15
10	4.33e-15	9.57e-13	2.295e-11	5.87e-15
10.1	1.75e-15	1.42e-12	2.17e-11	1.03e-14
10.1	6.73e-16	2.21e-12	1.975e-11	1.72e-14
10.2	2.47e-16	3.48e-12	1.725e-11	2.73e-14
10.2	8.62e-17	5.37e-12	1.45e-11	4.13e-14
10.3	2.87e-17	8.08e-12	1.17e-11	5.93e-14
10.3	9.12e-18	1.18e-11	9.15e-12	8.12e-14
10.4	2.76e-18	1.66e-11	6.9e-12	1.06e-13
10.4	7.97e-19	2.25e-11	5.1e-12	1.31e-13
10.5	2.19e-19	2.94e-11	3.66e-12	1.54e-13
10.5	5.76e-20	3.71e-11	2.595e-12	1.73e-13
10.6	1.44e-20	4.51e-11	1.815e-12	1.85e-13
10.6	3.44e-21	5.28e-11	1.265e-12	1.88e-13
10.7	7.83e-22	5.97e-11	8.7e-13	1.83e-13
10.7	1.7e-22	6.48e-11	5.95e-13	1.7e-13
10.7	3.52e-23	6.77e-11	4.01e-13	1.53e-13
10.8	6.94e-24	6.8e-11	2.645e-13	1.38e-13
10.8	1.31e-24	6.56e-11	1.7e-13	1.31e-13
10.9	2.34e-25	6.06e-11	1.065e-13	1.42e-13
10.9	4.01e-26	5.38e-11	6.65e-14	1.83e-13
11	6.53e-27	4.57e-11	4.32e-14	2.72e-13
11	1.02e-27	3.72e-11	3.315e-14	4.32e-13
11.1	1.51e-28	2.91e-11	3.38e-14	6.91e-13
11.1	2.13e-29	2.18e-11	4.395e-14	1.08e-12
11.2	2.86e-30	1.58e-11	6.35e-14	1.65e-12
11.2	3.67e-31	1.11e-11	9.25e-14	2.43e-12
11.3	4.49e-32	7.65e-12	1.315e-13	3.47e-12
11.3	5.24e-33	5.24e-12	1.8e-13	4.8e-12
11.4	5.81e-34	3.64e-12	2.37e-13	6.46e-12
11.4	6.17e-35	2.6e-12	3.01e-13	8.47e-12
11.4	8.2e-36	1.92e-12	3.7e-13	1.08e-11
11.5	1.94e-35	1.47e-12	4.455e-13	1.35e-11
11.5	1.69e-34	1.14e-12	5.3e-13	1.64e-11
11.6	1.44e-33	8.75e-13	6.35e-13	1.95e-11
11.6	1.17e-32	6.6e-13	7.75e-13	2.25e-11
11.7	9.03e-32	4.83e-13	9.8e-13	2.52e-11
11.7	6.64e-31	3.4e-13	1.28e-12	2.76e-11
11.8	4.64e-30	2.29e-13	1.735e-12	2.97e-11
11.8	3.09e-29	1.47e-13	2.4e-12	3.18e-11
11.9	1.95e-28	9e-14	3.33e-12	3.42e-11
11.9	1.18e-27	5.25e-14	4.57e-12	3.78e-11
12	6.74e-27	2.92e-14	6.15e-12	4.36e-11
12	3.68e-26	1.54e-14	8e-12	5.28e-11
12	1.91e-25	7.77e-15	1.01e-11	6.63e-11
12.1	9.41e-25	3.72e-15	1.23e-11	8.48e-11
12.1	4.42e-24	1.7e-15	1.43e-11	1.08e-10
12.2	1.98e-23	7.36e-16	1.6e-11	1.35e-10
12.2	8.4e-23	3.04e-16	1.715e-11	1.64e-10
12.3	3.4e-22	1.19e-16	1.76e-11	1.92e-10
12.3	1.31e-21	4.46e-17	1.725e-11	2.15e-10
12.4	4.8e-21	1.59e-17	1.62e-11	2.31e-10
12.4	1.67e-20	5.49e-18	1.455e-11	2.36e-10
12.5	5.54e-20	2.11e-18	1.25e-11	2.31e-10
12.5	1.75e-19	1.65e-18	1.025e-11	2.15e-10
12.6	5.25e-19	3.22e-18	8.05e-12	1.91e-10
12.6	1.5e-18	8.02e-18	6.05e-12	1.62e-10
12.7	4.08e-18	1.98e-17	4.34e-12	1.31e-10
12.7	1.06e-17	4.65e-17	2.985e-12	1.01e-10
12.7	2.6e-17	1.04e-16	1.965e-12	7.36e-11
12.8	6.08e-17	2.23e-16	1.24e-12	5.13e-11
12.8	1.36e-16	4.52e-16	7.45e-13	3.41e-11
12.9	2.87e-16	8.73e-16	4.315e-13	2.16e-11
12.9	5.8e-16	1.6e-15	2.385e-13	1.3e-11
13	1.11e-15	2.81e-15	1.265e-13	7.45e-12
13	2.03e-15	4.67e-15	6.4e-14	4.07e-12
13.1	3.54e-15	7.4e-15	3.11e-14	2.11e-12
13.1	5.86e-15	1.12e-14	1.445e-14	1.05e-12
13.2	9.23e-15	1.61e-14	6.45e-15	4.93e-13
13.2	1.38e-14	2.21e-14	2.74e-15	2.21e-13
13.3	1.98e-14	2.91e-14	1.115e-15	9.45e-14
13.3	2.7e-14	3.69e-14	4.34e-16	3.84e-14
13.3	3.51e-14	4.59e-14	1.615e-16	1.49e-14
13.4	4.37e-14	5.72e-14	5.75e-17	5.47e-15
13.4	5.21e-14	7.4e-14	1.955e-17	1.92e-15
13.5	5.99e-14	1.04e-13	6.35e-18	6.41e-16
13.5	6.67e-14	1.61e-13	1.965e-18	2.03e-16
13.6	7.27e-14	2.71e-13	5.8e-19	6.15e-17
13.6	7.84e-14	4.8e-13	1.635e-19	1.77e-17
13.7	8.5e-14	8.61e-13	4.405e-20	4.85e-18
13.7	9.44e-14	1.52e-12	1.13e-20	1.26e-18
13.8	1.09e-13	2.61e-12	2.765e-21	3.13e-19
13.8	1.35e-13	4.34e-12	6.45e-22	7.39e-20
13.9	1.78e-13	6.92e-12	1.435e-22	1.66e-20
13.9	2.52e-13	1.06e-11	3.035e-23	3.55e-21
14	3.76e-13	1.56e-11	6.1e-24	7.22e-22
14	5.79e-13	2.19e-11	1.175e-24	1.4e-22

## Sheet: Figure 3-MWL AUC
	c(s)				molar concentration				molar concentration				molar concentration				molar concentration
Sed coeff.	DNA	NanR		Sed coeff.	1:1 NanR	1:1 DNA		Sed coeff.	3:1 NanR	3:1 DNA		Sed coeff.	6:1 NanR	6:1 DNA		Sed coeff.	10:1 NanR	10:1 DNA
0.0638	0.0118993	0.00282158		0	9.02e-16	1.54e-12		0	4.19e-11	1.18e-11		0	5.9e-12	2.9e-12		0	9.64e-12	1.54e-12
0.11	0.0223112	0.00554633		0.0468	1.33e-15	2.77e-12		0.0468	6.71e-11	1.9e-11		0.0468	1.06e-11	5.21e-12		0.0468	1.73e-11	2.76e-12
0.157	0.0401602	0.0105394		0.0936	1.9e-15	4.84e-12		0.0936	1.04e-10	2.99e-11		0.0936	1.84e-11	9.08e-12		0.0936	3.03e-11	4.82e-12
0.204	0.0701373	0.0193638		0.14	2.65e-15	8.24e-12		0.14	1.58e-10	4.57e-11		0.14	3.13e-11	1.54e-11		0.14	5.17e-11	8.17e-12
0.25	0.117849	0.0343015		0.187	3.59e-15	1.36e-11		0.187	2.33e-10	6.79e-11		0.187	5.16e-11	2.54e-11		0.187	8.55e-11	1.35e-11
0.297	0.19222	0.0587828		0.234	4.74e-15	2.2e-11		0.234	3.34e-10	9.81e-11		0.234	8.27e-11	4.07e-11		0.234	1.38e-10	2.16e-11
0.343	0.304348	0.0972337		0.281	6.07e-15	3.44e-11		0.281	4.66e-10	1.38e-10		0.281	1.29e-10	6.35e-11		0.281	2.16e-10	3.37e-11
0.39	0.463387	0.15491		0.328	7.56e-15	5.24e-11		0.328	6.31e-10	1.89e-10		0.328	1.96e-10	9.64e-11		0.328	3.29e-10	5.11e-11
0.437	0.681922	0.240664		0.375	9.15e-15	7.78e-11		0.375	8.31e-10	2.51e-10		0.375	2.89e-10	1.42e-10		0.375	4.87e-10	7.54e-11
0.483	0.97254	0.35823		0.421	1.08e-14	1.12e-10		0.421	1.06e-09	3.25e-10		0.421	4.14e-10	2.04e-10		0.421	7.02e-10	1.08e-10
0.53	1.33867	0.515906		0.468	1.24e-14	1.58e-10		0.468	1.33e-09	4.09e-10		0.468	5.78e-10	2.85e-10		0.468	9.84e-10	1.51e-10
0.576	1.7849	0.719225		0.515	1.38e-14	2.16e-10		0.515	1.61e-09	5.02e-10		0.515	7.84e-10	3.86e-10		0.515	1.34e-09	2.05e-10
0.623	2.29977	0.966805		0.562	1.49e-14	2.88e-10		0.562	1.89e-09	5.99e-10		0.562	1.03e-09	5.1e-10		0.562	1.78e-09	2.71e-10
0.67	2.87185	1.25749		0.609	1.57e-14	3.75e-10		0.609	2.17e-09	6.96e-10		0.609	1.33e-09	6.55e-10		0.609	2.3e-09	3.48e-10
0.716	3.46682	1.57676		0.656	1.61e-14	4.74e-10		0.656	2.41e-09	7.88e-10		0.656	1.66e-09	8.19e-10		0.656	2.89e-09	4.35e-10
0.763	4.0389	1.90871		0.702	1.6e-14	5.86e-10		0.702	2.61e-09	8.68e-10		0.702	2.01e-09	9.95e-10		0.702	3.53e-09	5.29e-10
0.81	4.56522	2.24066		0.749	1.55e-14	7.07e-10		0.749	2.75e-09	9.33e-10		0.749	2.37e-09	1.18e-09		0.749	4.2e-09	6.27e-10
0.856	4.98856	2.54495		0.796	1.46e-14	8.32e-10		0.796	2.82e-09	9.78e-10		0.796	2.73e-09	1.35e-09		0.796	4.86e-09	7.23e-10
0.903	5.28604	2.78008		0.843	1.34e-14	9.58e-10		0.843	2.81e-09	1e-09		0.843	3.04e-09	1.52e-09		0.843	5.47e-09	8.12e-10
0.949	5.4119	2.93223		0.89	1.19e-14	1.08e-09		0.89	2.72e-09	1e-09		0.89	3.31e-09	1.65e-09		0.89	6e-09	8.89e-10
0.996	5.37757	3.00138		0.936	1.03e-14	1.19e-09		0.936	2.56e-09	9.79e-10		0.936	3.49e-09	1.75e-09		0.936	6.4e-09	9.48e-10
1.04	5.17162	2.95989		0.983	8.69e-15	1.29e-09		0.983	2.35e-09	9.4e-10		0.983	3.59e-09	1.81e-09		0.983	6.64e-09	9.87e-10
1.09	4.81693	2.82158		1.03	7.12e-15	1.38e-09		1.03	2.09e-09	8.87e-10		1.03	3.58e-09	1.82e-09		1.03	6.72e-09	1e-09
1.14	4.34783	2.60028		1.08	5.67e-15	1.45e-09		1.08	1.81e-09	8.28e-10		1.08	3.49e-09	1.79e-09		1.08	6.62e-09	9.98e-10
1.18	3.79863	2.32365		1.12	4.39e-15	1.51e-09		1.12	1.53e-09	7.67e-10		1.12	3.3e-09	1.71e-09		1.12	6.35e-09	9.73e-10
1.23	3.2151	2.00553		1.17	3.31e-15	1.56e-09		1.17	1.25e-09	7.1e-10		1.17	3.04e-09	1.6e-09		1.17	5.95e-09	9.3e-10
1.28	2.64302	1.67358		1.22	2.42e-15	1.61e-09		1.22	1e-09	6.64e-10		1.22	2.72e-09	1.46e-09		1.22	5.43e-09	8.75e-10
1.32	2.10526	1.34624		1.26	1.72e-15	1.65e-09		1.26	7.77e-10	6.32e-10		1.26	2.37e-09	1.31e-09		1.26	4.86e-09	8.13e-10
1.37	1.63616	1.05256		1.31	1.19e-15	1.7e-09		1.31	5.89e-10	6.17e-10		1.31	2.02e-09	1.15e-09		1.31	4.25e-09	7.49e-10
1.42	1.22426	0.798064		1.36	8.04e-16	1.75e-09		1.36	4.37e-10	6.23e-10		1.36	1.68e-09	1e-09		1.36	3.66e-09	6.86e-10
1.46	0.891304	0.589212		1.4	5.26e-16	1.82e-09		1.4	3.18e-10	6.52e-10		1.4	1.36e-09	8.73e-10		1.4	3.11e-09	6.28e-10
1.51	0.629291	0.423237		1.45	3.35e-16	1.9e-09		1.45	2.28e-10	7.04e-10		1.45	1.08e-09	7.64e-10		1.45	2.62e-09	5.77e-10
1.56	0.432494	0.295989		1.5	2.07e-16	2e-09		1.5	1.64e-10	7.82e-10		1.5	8.46e-10	6.83e-10		1.5	2.21e-09	5.33e-10
1.6	0.28833	0.204703		1.55	1.25e-16	2.12e-09		1.55	1.19e-10	8.84e-10		1.55	6.55e-10	6.32e-10		1.55	1.88e-09	4.96e-10
1.65	0.187643	0.138313		1.59	7.31e-17	2.26e-09		1.59	8.86e-11	1.01e-09		1.59	5.07e-10	6.13e-10		1.59	1.63e-09	4.65e-10
1.7	0.118993	0.0934993		1.64	4.16e-17	2.44e-09		1.64	6.91e-11	1.17e-09		1.64	3.96e-10	6.25e-10		1.64	1.44e-09	4.4e-10
1.74	0.0772311	0.0627939		1.69	2.31e-17	2.65e-09		1.69	5.69e-11	1.35e-09		1.69	3.17e-10	6.68e-10		1.69	1.31e-09	4.18e-10
1.79	0.0553776	0.0423237		1.73	1.24e-17	2.9e-09		1.73	4.91e-11	1.56e-09		1.73	2.62e-10	7.37e-10		1.73	1.22e-09	3.99e-10
1.83	0.0520595	0.0286307		1.78	6.5e-18	3.2e-09		1.78	4.4e-11	1.8e-09		1.78	2.25e-10	8.31e-10		1.78	1.15e-09	3.81e-10
1.88	0.0703661	0.0195021		1.83	3.31e-18	3.55e-09		1.83	4e-11	2.08e-09		1.83	2e-10	9.44e-10		1.83	1.1e-09	3.64e-10
1.93	0.120137	0.013255		1.87	1.64e-18	3.97e-09		1.87	3.66e-11	2.39e-09		1.87	1.82e-10	1.07e-09		1.87	1.05e-09	3.46e-10
1.97	0.21968	0.00900415		1.92	7.88e-19	4.48e-09		1.92	3.31e-11	2.75e-09		1.92	1.69e-10	1.21e-09		1.92	1e-09	3.28e-10
2.02	0.401602	0.00607192		1.97	3.69e-19	5.09e-09		1.97	2.94e-11	3.16e-09		1.97	1.57e-10	1.35e-09		1.97	9.41e-10	3.09e-10
2.07	0.718535	0.00403873		2.01	1.68e-19	5.82e-09		2.01	2.56e-11	3.63e-09		2.01	1.45e-10	1.48e-09		2.01	8.71e-10	2.9e-10
2.11	1.24714	0.00266943		2.06	7.44e-20	6.69e-09		2.06	2.18e-11	4.16e-09		2.06	1.32e-10	1.61e-09		2.06	7.91e-10	2.69e-10
2.16	2.09382	0.00178423		2.11	3.2e-20	7.73e-09		2.11	1.8e-11	4.76e-09		2.11	1.18e-10	1.72e-09		2.11	7.05e-10	2.49e-10
2.21	3.40961	0.00129322		2.15	1.34e-20	8.95e-09		2.15	1.45e-11	5.41e-09		2.15	1.04e-10	1.81e-09		2.15	6.15e-10	2.28e-10
2.25	5.35469	0.00117566		2.2	5.45e-21	1.04e-08		2.2	1.14e-11	6.1e-09		2.2	8.94e-11	1.89e-09		2.2	5.25e-10	2.09e-10
2.3	8.15789	0.00150761		2.25	2.16e-21	1.2e-08		2.25	8.7e-12	6.83e-09		2.25	7.53e-11	1.94e-09		2.25	4.4e-10	1.92e-10
2.35	12.0137	0.00251729		2.29	8.5e-22	1.37e-08		2.29	6.46e-12	7.57e-09		2.29	6.22e-11	1.98e-09		2.29	3.64e-10	1.78e-10
2.39	17.1625	0.0046473		2.34	3.81e-22	1.56e-08		2.34	4.66e-12	8.29e-09		2.34	5.07e-11	1.99e-09		2.34	2.99e-10	1.68e-10
2.44	23.6842	0.00874136		2.39	3.59e-22	1.77e-08		2.39	3.27e-12	8.98e-09		2.39	4.13e-11	1.99e-09		2.39	2.5e-10	1.64e-10
2.49	31.6934	0.0161826		2.43	8.78e-22	1.97e-08		2.43	2.23e-12	9.59e-09		2.43	3.43e-11	1.97e-09		2.43	2.2e-10	1.66e-10
2.53	40.9611	0.0294606		2.48	2.8e-21	2.17e-08		2.48	1.48e-12	1.01e-08		2.48	3.01e-11	1.93e-09		2.48	2.1e-10	1.75e-10
2.58	51.2586	0.0524205		2.53	9e-21	2.35e-08		2.53	9.58e-13	1.05e-08		2.53	2.89e-11	1.87e-09		2.53	2.24e-10	1.93e-10
2.63	62.1281	0.091148		2.58	2.83e-20	2.52e-08		2.58	6.01e-13	1.08e-08		2.58	3.09e-11	1.8e-09		2.58	2.67e-10	2.17e-10
2.67	72.8833	0.156293		2.62	8.68e-20	2.65e-08		2.62	3.67e-13	1.09e-08		2.62	3.66e-11	1.71e-09		2.62	3.44e-10	2.49e-10
2.72	82.7231	0.261411		2.67	2.59e-19	2.76e-08		2.67	2.18e-13	1.09e-08		2.67	4.63e-11	1.62e-09		2.67	4.6e-10	2.86e-10
2.77	91.0755	0.431535		2.72	7.54e-19	2.82e-08		2.72	1.26e-13	1.08e-08		2.72	6.05e-11	1.51e-09		2.72	6.25e-10	3.26e-10
2.81	96.9108	0.701245		2.76	2.14e-18	2.84e-08		2.76	7.06e-14	1.05e-08		2.76	7.99e-11	1.4e-09		2.76	8.5e-10	3.68e-10
2.86	100	1.12033		2.81	5.89e-18	2.81e-08		2.81	3.86e-14	1e-08		2.81	1.05e-10	1.28e-09		2.81	1.15e-09	4.07e-10
2.91	99.7712	1.75657		2.86	1.58e-17	2.75e-08		2.86	2.05e-14	9.49e-09		2.86	1.37e-10	1.17e-09		2.86	1.53e-09	4.42e-10
2.95	96.5675	2.72476		2.9	4.14e-17	2.64e-08		2.9	1.06e-14	8.85e-09		2.9	1.77e-10	1.06e-09		2.9	2.01e-09	4.7e-10
3	90.389	4.13555		2.95	1.06e-16	2.5e-08		2.95	5.48e-15	8.14e-09		2.95	2.25e-10	9.65e-10		2.95	2.6e-09	4.89e-10
3.05	82.0366	6.16874		3	2.63e-16	2.33e-08		3	3.01e-15	7.4e-09		3	2.83e-10	8.81e-10		3	3.33e-09	4.97e-10
3.09	72.1968	8.97649		3.04	6.37e-16	2.13e-08		3.04	2.22e-15	6.64e-09		3.04	3.5e-10	8.11e-10		3.04	4.2e-09	4.93e-10
3.14	61.5561	12.7801		3.09	1.5e-15	1.92e-08		3.09	2.85e-15	5.91e-09		3.09	4.27e-10	7.59e-10		3.09	5.21e-09	4.79e-10
3.19	50.9153	17.704		3.14	3.46e-15	1.71e-08		3.14	5.39e-15	5.22e-09		3.14	5.14e-10	7.24e-10		3.14	6.36e-09	4.56e-10
3.23	40.8467	24.0664		3.18	7.76e-15	1.49e-08		3.18	1.14e-14	4.59e-09		3.18	6.09e-10	7.07e-10		3.18	7.63e-09	4.24e-10
3.28	31.9222	31.6736		3.23	1.7e-14	1.28e-08		3.23	2.42e-14	4.03e-09		3.23	7.09e-10	7.08e-10		3.23	8.99e-09	3.88e-10
3.33	24.3707	40.5256		3.28	3.62e-14	1.09e-08		3.28	5.07e-14	3.54e-09		3.28	8.13e-10	7.25e-10		3.28	1.04e-08	3.47e-10
3.37	18.1922	50.3458		3.32	7.52e-14	9.22e-09		3.32	1.04e-13	3.13e-09		3.32	9.16e-10	7.57e-10		3.32	1.18e-08	3.06e-10
3.42	13.3867	60.8575		3.37	1.53e-13	7.73e-09		3.37	2.07e-13	2.79e-09		3.37	1.01e-09	8e-10		3.37	1.3e-08	2.66e-10
3.47	9.80549	71.3693		3.42	3.02e-13	6.48e-09		3.42	4.03e-13	2.5e-09		3.42	1.1e-09	8.51e-10		3.42	1.42e-08	2.29e-10
3.51	7.26545	81.1895		3.46	5.82e-13	5.46e-09		3.46	7.65e-13	2.26e-09		3.46	1.18e-09	9.05e-10		3.46	1.5e-08	1.94e-10
3.56	5.50343	89.4882		3.51	1.1e-12	4.65e-09		3.51	1.42e-12	2.05e-09		3.51	1.25e-09	9.57e-10		3.51	1.56e-08	1.64e-10
3.61	4.30206	95.8506		3.56	2.01e-12	4.03e-09		3.56	2.57e-12	1.87e-09		3.56	1.3e-09	1e-09		3.56	1.58e-08	1.37e-10
3.65	3.50114	99.4467		3.61	3.61e-12	3.55e-09		3.61	4.55e-12	1.69e-09		3.61	1.34e-09	1.04e-09		3.61	1.57e-08	1.15e-10
3.7	2.92906	100		3.65	6.32e-12	3.18e-09		3.65	7.85e-12	1.52e-09		3.65	1.37e-09	1.05e-09		3.65	1.52e-08	9.58e-11
3.75	2.50572	97.5104		3.7	1.08e-11	2.89e-09		3.7	1.32e-11	1.36e-09		3.7	1.4e-09	1.05e-09		3.7	1.44e-08	7.97e-11
3.79	2.15103	92.2545		3.75	1.8e-11	2.64e-09		3.75	2.17e-11	1.19e-09		3.75	1.43e-09	1.03e-09		3.75	1.33e-08	6.61e-11
3.84	1.84211	84.6473		3.79	2.94e-11	2.42e-09		3.79	3.48e-11	1.04e-09		3.79	1.47e-09	9.85e-10		3.79	1.21e-08	5.45e-11
3.89	1.56751	75.3804		3.84	4.69e-11	2.21e-09		3.84	5.44e-11	8.87e-10		3.84	1.53e-09	9.24e-10		3.84	1.08e-08	4.48e-11
3.93	1.30435	65.1452		3.89	7.3e-11	1.99e-09		3.89	8.29e-11	7.5e-10		3.89	1.59e-09	8.49e-10		3.89	9.44e-09	3.65e-11
3.98	1.08124	54.4952		3.93	1.11e-10	1.78e-09		3.93	1.23e-10	6.29e-10		3.93	1.68e-09	7.63e-10		3.93	8.17e-09	2.94e-11
4.03	0.887872	44.3983		3.98	1.65e-10	1.57e-09		3.98	1.79e-10	5.29e-10		3.98	1.77e-09	6.72e-10		3.98	6.99e-09	2.34e-11
4.07	0.732265	34.9931		4.03	2.4e-10	1.37e-09		4.03	2.54e-10	4.52e-10		4.03	1.88e-09	5.82e-10		4.03	5.96e-09	1.84e-11
4.12	0.614416	26.8326		4.07	3.41e-10	1.19e-09		4.07	3.52e-10	4e-10		4.07	1.99e-09	4.99e-10		4.07	5.07e-09	1.42e-11
4.17	0.530892	20.0553		4.12	4.75e-10	1.04e-09		4.12	4.76e-10	3.77e-10		4.12	2.09e-09	4.26e-10		4.12	4.33e-09	1.08e-11
4.21	0.474828	14.5228		4.17	6.46e-10	9.2e-10		4.17	6.27e-10	3.82e-10		4.17	2.19e-09	3.68e-10		4.17	3.74e-09	8.08e-12
4.26	0.439359	10.1798		4.21	8.61e-10	8.47e-10		4.21	8.08e-10	4.15e-10		4.21	2.28e-09	3.28e-10		4.21	3.27e-09	5.96e-12
4.31	0.416476	6.95712		4.26	1.12e-09	8.22e-10		4.26	1.02e-09	4.75e-10		4.26	2.35e-09	3.08e-10		4.26	2.91e-09	4.37e-12
4.35	0.398169	4.63347		4.31	1.43e-09	8.49e-10		4.31	1.25e-09	5.61e-10		4.31	2.41e-09	3.08e-10		4.31	2.64e-09	3.21e-12
4.4	0.379863	2.98755		4.35	1.79e-09	9.28e-10		4.35	1.5e-09	6.68e-10		4.35	2.45e-09	3.29e-10		4.35	2.45e-09	2.43e-12
4.45	0.356979	1.88105		4.4	2.2e-09	1.06e-09		4.4	1.77e-09	7.91e-10		4.4	2.48e-09	3.69e-10		4.4	2.32e-09	1.95e-12
4.49	0.328375	1.15214		4.45	2.64e-09	1.23e-09		4.45	2.03e-09	9.25e-10		4.45	2.5e-09	4.26e-10		4.45	2.25e-09	1.72e-12
4.54	0.29405	0.68603		4.5	3.11e-09	1.43e-09		4.5	2.29e-09	1.06e-09		4.5	2.5e-09	4.98e-10		4.5	2.22e-09	1.7e-12
4.58	0.256293	0.396957		4.54	3.59e-09	1.66e-09		4.54	2.53e-09	1.2e-09		4.54	2.5e-09	5.79e-10		4.54	2.24e-09	1.86e-12
4.63	0.216247	0.224066		4.59	4.08e-09	1.9e-09		4.59	2.75e-09	1.32e-09		4.59	2.5e-09	6.65e-10		4.59	2.28e-09	2.17e-12
4.68	0.176201	0.122983		4.64	4.54e-09	2.14e-09		4.64	2.93e-09	1.42e-09		4.64	2.48e-09	7.51e-10		4.64	2.35e-09	2.62e-12
4.72	0.139588	0.0656985		4.68	4.97e-09	2.36e-09		4.68	3.08e-09	1.49e-09		4.68	2.45e-09	8.3e-10		4.68	2.42e-09	3.2e-12
4.77	0.106178	0.0341632		4.73	5.35e-09	2.54e-09		4.73	3.2e-09	1.54e-09		4.73	2.41e-09	8.98e-10		4.73	2.5e-09	3.89e-12
4.82	0.0783753	0.0174274		4.78	5.68e-09	2.68e-09		4.78	3.28e-09	1.56e-09		4.78	2.36e-09	9.49e-10		4.78	2.57e-09	4.7e-12
4.86	0.0558352	0.00858921		4.82	5.94e-09	2.76e-09		4.82	3.34e-09	1.54e-09		4.82	2.3e-09	9.79e-10		4.82	2.62e-09	5.62e-12
4.91	0.0384439	0.00416321		4.87	6.14e-09	2.78e-09		4.87	3.37e-09	1.5e-09		4.87	2.23e-09	9.88e-10		4.87	2.66e-09	6.64e-12
4.96	0.0256293	0.00201936		4.92	6.27e-09	2.74e-09		4.92	3.4e-09	1.43e-09		4.92	2.16e-09	9.73e-10		4.92	2.67e-09	7.76e-12
5	0.016476	0.00104979		4.96	6.35e-09	2.65e-09		4.96	3.42e-09	1.35e-09		4.96	2.08e-09	9.37e-10		4.96	2.65e-09	8.99e-12
5.05	0.0102059	0.000702628		5.01	6.4e-09	2.51e-09		5.01	3.45e-09	1.25e-09		5.01	2.01e-09	8.82e-10		5.01	2.62e-09	1.03e-11
5.1	0.00612128	0.000723375		5.06	6.42e-09	2.33e-09		5.06	3.48e-09	1.15e-09		5.06	1.94e-09	8.12e-10		5.06	2.56e-09	1.18e-11
5.14	0.00354691	0.00102766		5.1	6.43e-09	2.14e-09		5.1	3.52e-09	1.06e-09		5.1	1.87e-09	7.33e-10		5.1	2.48e-09	1.33e-11
5.19	0.00199085	0.00163209		5.15	6.45e-09	1.93e-09		5.15	3.57e-09	9.66e-10		5.15	1.82e-09	6.49e-10		5.15	2.4e-09	1.5e-11
5.24	0.00107551	0.00258645		5.2	6.5e-09	1.73e-09		5.2	3.64e-09	8.88e-10		5.2	1.78e-09	5.66e-10		5.2	2.32e-09	1.68e-11
5.28	0.000561785	0.00403873		5.24	6.59e-09	1.54e-09		5.24	3.71e-09	8.23e-10		5.24	1.75e-09	4.89e-10		5.24	2.24e-09	1.88e-11
5.33	0.000283753	0.00609959		5.29	6.73e-09	1.38e-09		5.29	3.79e-09	7.74e-10		5.29	1.73e-09	4.2e-10		5.29	2.17e-09	2.09e-11
5.38	0.000138444	0.00890733		5.34	6.92e-09	1.24e-09		5.34	3.88e-09	7.39e-10		5.34	1.73e-09	3.63e-10		5.34	2.11e-09	2.32e-11
5.42	6.52174e-05	0.0125864		5.38	7.17e-09	1.14e-09		5.38	3.98e-09	7.18e-10		5.38	1.74e-09	3.18e-10		5.38	2.08e-09	2.56e-11
5.47	2.96339e-05	0.0172891		5.43	7.47e-09	1.06e-09		5.43	4.08e-09	7.1e-10		5.43	1.77e-09	2.88e-10		5.43	2.07e-09	2.83e-11
5.52	1.30435e-05	0.0228216		5.48	7.83e-09	1.01e-09		5.48	4.2e-09	7.11e-10		5.48	1.81e-09	2.7e-10		5.48	2.09e-09	3.1e-11
5.56	5.5492e-06	0.0294606		5.53	8.23e-09	9.94e-10		5.53	4.32e-09	7.22e-10		5.53	1.87e-09	2.66e-10		5.53	2.15e-09	3.4e-11
5.61	2.27689e-06	0.0369295		5.57	8.68e-09	9.97e-10		5.57	4.46e-09	7.39e-10		5.57	1.94e-09	2.72e-10		5.57	2.23e-09	3.7e-11
5.66	9.01602e-07	0.0452282		5.62	9.18e-09	1.02e-09		5.62	4.61e-09	7.6e-10		5.62	2.04e-09	2.88e-10		5.62	2.36e-09	4.01e-11
5.7	3.45538e-07	0.0543568		5.67	9.71e-09	1.06e-09		5.67	4.77e-09	7.85e-10		5.67	2.16e-09	3.12e-10		5.67	2.51e-09	4.32e-11
5.75	1.28146e-07	0.0647303		5.71	1.03e-08	1.1e-09		5.71	4.96e-09	8.11e-10		5.71	2.32e-09	3.42e-10		5.71	2.7e-09	4.63e-11
5.8	4.56522e-08	0.0771784		5.76	1.09e-08	1.16e-09		5.76	5.15e-09	8.39e-10		5.76	2.5e-09	3.78e-10		5.76	2.91e-09	4.94e-11
5.84	1.57895e-08	0.0929461		5.81	1.15e-08	1.22e-09		5.81	5.37e-09	8.68e-10		5.81	2.72e-09	4.18e-10		5.81	3.13e-09	5.24e-11
5.89	5.26316e-09	0.114385		5.85	1.21e-08	1.29e-09		5.85	5.61e-09	8.97e-10		5.85	2.98e-09	4.62e-10		5.85	3.36e-09	5.54e-11
5.94	1.69336e-09	0.143845		5.9	1.28e-08	1.36e-09		5.9	5.86e-09	9.27e-10		5.9	3.29e-09	5.09e-10		5.9	3.58e-09	5.83e-11
5.98	5.28604e-10	0.186722		5.95	1.34e-08	1.43e-09		5.95	6.13e-09	9.57e-10		5.95	3.64e-09	5.62e-10		5.95	3.78e-09	6.13e-11
6.03	1.59039e-10	0.244813		5.99	1.41e-08	1.51e-09		5.99	6.42e-09	9.89e-10		5.99	4.05e-09	6.21e-10		5.99	3.96e-09	6.44e-11
6.08	4.62243e-11	0.322268		6.04	1.47e-08	1.59e-09		6.04	6.72e-09	1.02e-09		6.04	4.51e-09	6.87e-10		6.04	4.1e-09	6.77e-11
6.12	1.29291e-11	0.421853		6.09	1.54e-08	1.68e-09		6.09	7.03e-09	1.06e-09		6.09	5.03e-09	7.62e-10		6.09	4.2e-09	7.14e-11
6.17	3.51259e-12	0.546335		6.13	1.6e-08	1.78e-09		6.13	7.34e-09	1.09e-09		6.13	5.62e-09	8.47e-10		6.13	4.25e-09	7.56e-11
6.22	9.21053e-13	0.692946		6.18	1.65e-08	1.88e-09		6.18	7.66e-09	1.12e-09		6.18	6.26e-09	9.45e-10		6.18	4.26e-09	8.05e-11
6.26	2.3341e-13	0.856155		6.23	1.71e-08	2e-09		6.23	7.98e-09	1.16e-09		6.23	6.97e-09	1.06e-09		6.23	4.22e-09	8.6e-11
6.31	5.69794e-14	1.03043		6.27	1.75e-08	2.11e-09		6.27	8.3e-09	1.19e-09		6.27	7.74e-09	1.18e-09		6.27	4.14e-09	9.24e-11
6.36	1.35011e-14	1.20447		6.32	1.79e-08	2.24e-09		6.32	8.62e-09	1.22e-09		6.32	8.56e-09	1.32e-09		6.32	4.03e-09	9.96e-11
6.4	3.0778e-15	1.36699		6.37	1.83e-08	2.36e-09		6.37	8.92e-09	1.24e-09		6.37	9.43e-09	1.47e-09		6.37	3.89e-09	1.08e-10
6.45	6.77346e-16	1.50761		6.41	1.86e-08	2.48e-09		6.41	9.22e-09	1.26e-09		6.41	1.03e-08	1.62e-09		6.41	3.74e-09	1.16e-10
6.5	1.44165e-16	1.60443		6.46	1.88e-08	2.58e-09		6.46	9.49e-09	1.27e-09		6.46	1.13e-08	1.79e-09		6.46	3.57e-09	1.26e-10
6.54	2.97483e-17	1.65975		6.51	1.9e-08	2.68e-09		6.51	9.75e-09	1.27e-09		6.51	1.23e-08	1.95e-09		6.51	3.4e-09	1.35e-10
6.59	5.90389e-18	1.65975		6.56	1.91e-08	2.75e-09		6.56	9.98e-09	1.26e-09		6.56	1.33e-08	2.11e-09		6.56	3.23e-09	1.45e-10
6.64	1.13387e-18	1.61826		6.6	1.91e-08	2.81e-09		6.6	1.02e-08	1.24e-09		6.6	1.43e-08	2.27e-09		6.6	3.06e-09	1.56e-10
6.68	2.10526e-19	1.53527		6.65	1.91e-08	2.83e-09		6.65	1.03e-08	1.21e-09		6.65	1.53e-08	2.42e-09		6.65	2.89e-09	1.66e-10
6.73	3.7643e-20	1.41079		6.7	1.9e-08	2.84e-09		6.7	1.04e-08	1.18e-09		6.7	1.63e-08	2.55e-09		6.7	2.73e-09	1.77e-10
6.78	6.52174e-21	1.26441		6.74	1.87e-08	2.81e-09		6.74	1.05e-08	1.14e-09		6.74	1.74e-08	2.67e-09		6.74	2.58e-09	1.88e-10
6.82	1.09153e-21	1.1065		6.79	1.84e-08	2.76e-09		6.79	1.04e-08	1.1e-09		6.79	1.85e-08	2.78e-09		6.79	2.44e-09	1.99e-10
6.87	1.76201e-22	0.947441		6.84	1.8e-08	2.69e-09		6.84	1.03e-08	1.05e-09		6.84	1.97e-08	2.87e-09		6.84	2.32e-09	2.12e-10
6.92	2.75744e-23	0.793914		6.88	1.75e-08	2.6e-09		6.88	1.01e-08	1.01e-09		6.88	2.1e-08	2.94e-09		6.88	2.23e-09	2.26e-10
6.96	4.1762e-24	0.656985		6.93	1.69e-08	2.49e-09		6.93	9.79e-09	9.65e-10		6.93	2.23e-08	3.01e-09		6.93	2.17e-09	2.43e-10
7.01	7.56293e-25	0.536653		6.98	1.63e-08	2.38e-09		6.98	9.41e-09	9.28e-10		6.98	2.38e-08	3.07e-09		6.98	2.16e-09	2.63e-10
7.06	1.01831e-24	0.434302		7.02	1.55e-08	2.26e-09		7.02	8.96e-09	8.97e-10		7.02	2.55e-08	3.12e-09		7.02	2.21e-09	2.9e-10
7.1	5.57208e-24	0.352697		7.07	1.48e-08	2.14e-09		7.07	8.44e-09	8.74e-10		7.07	2.73e-08	3.19e-09		7.07	2.34e-09	3.24e-10
7.15	3.20366e-23	0.286307		7.12	1.4e-08	2.03e-09		7.12	7.87e-09	8.59e-10		7.12	2.94e-08	3.26e-09		7.12	2.58e-09	3.68e-10
7.2	1.7849e-22	0.235131		7.16	1.33e-08	1.93e-09		7.16	7.27e-09	8.53e-10		7.16	3.16e-08	3.36e-09		7.16	2.98e-09	4.24e-10
7.24	9.59954e-22	0.195021		7.21	1.25e-08	1.84e-09		7.21	6.65e-09	8.56e-10		7.21	3.41e-08	3.48e-09		7.21	3.57e-09	4.96e-10
7.29	4.98856e-21	0.163209		7.26	1.19e-08	1.76e-09		7.26	6.04e-09	8.66e-10		7.26	3.68e-08	3.63e-09		7.26	4.41e-09	5.85e-10
7.33	2.50572e-20	0.138082		7.3	1.13e-08	1.7e-09		7.3	5.46e-09	8.84e-10		7.3	3.96e-08	3.82e-09		7.3	5.58e-09	6.96e-10
7.38	1.21281e-19	0.117796		7.35	1.07e-08	1.65e-09		7.35	4.91e-09	9.06e-10		7.35	4.26e-08	4.05e-09		7.35	7.15e-09	8.31e-10
7.43	5.6865e-19	0.101245		7.4	1.03e-08	1.62e-09		7.4	4.42e-09	9.3e-10		7.4	4.58e-08	4.32e-09		7.4	9.23e-09	9.91e-10
7.47	2.57437e-18	0.0869986		7.44	9.87e-09	1.6e-09		7.44	3.98e-09	9.55e-10		7.44	4.9e-08	4.61e-09		7.44	1.19e-08	1.18e-09
7.52	1.12357e-17	0.0746888		7.49	9.54e-09	1.59e-09		7.49	3.61e-09	9.76e-10		7.49	5.24e-08	4.94e-09		7.49	1.53e-08	1.4e-09
7.57	4.74828e-17	0.0637621		7.54	9.27e-09	1.59e-09		7.54	3.31e-09	9.92e-10		7.54	5.58e-08	5.28e-09		7.54	1.96e-08	1.66e-09
7.61	1.93364e-16	0.0542185		7.59	9.03e-09	1.58e-09		7.59	3.07e-09	1e-09		7.59	5.92e-08	5.62e-09		7.59	2.48e-08	1.95e-09
7.66	7.63158e-16	0.0456432		7.63	8.81e-09	1.58e-09		7.63	2.89e-09	9.98e-10		7.63	6.25e-08	5.96e-09		7.63	3.1e-08	2.28e-09
7.71	2.90618e-15	0.0383126		7.68	8.59e-09	1.56e-09		7.68	2.76e-09	9.86e-10		7.68	6.57e-08	6.27e-09		7.68	3.84e-08	2.66e-09
7.75	1.06865e-14	0.0319502		7.73	8.37e-09	1.54e-09		7.73	2.68e-09	9.62e-10		7.73	6.87e-08	6.56e-09		7.73	4.69e-08	3.08e-09
7.8	3.79863e-14	0.0266943		7.77	8.13e-09	1.51e-09		7.77	2.64e-09	9.27e-10		7.77	7.14e-08	6.79e-09		7.77	5.65e-08	3.56e-09
7.85	1.30435e-13	0.0224066		7.82	7.86e-09	1.47e-09		7.82	2.62e-09	8.82e-10		7.82	7.37e-08	6.98e-09		7.82	6.71e-08	4.09e-09
7.89	4.32494e-13	0.0190871		7.87	7.56e-09	1.42e-09		7.87	2.62e-09	8.29e-10		7.87	7.55e-08	7.12e-09		7.87	7.85e-08	4.69e-09
7.94	1.38444e-12	0.0164592		7.91	7.22e-09	1.36e-09		7.91	2.62e-09	7.69e-10		7.91	7.68e-08	7.2e-09		7.91	9.05e-08	5.35e-09
7.99	4.29062e-12	0.0145228		7.96	6.83e-09	1.29e-09		7.96	2.62e-09	7.06e-10		7.96	7.73e-08	7.23e-09		7.96	1.03e-07	6.07e-09
8.03	1.28146e-11	0.0131973		8.01	6.42e-09	1.21e-09		8.01	2.62e-09	6.41e-10		8.01	7.71e-08	7.2e-09		8.01	1.15e-07	6.86e-09
8.08	3.70709e-11	0.0122176		8.05	5.97e-09	1.14e-09		8.05	2.6e-09	5.75e-10		8.05	7.6e-08	7.13e-09		8.05	1.26e-07	7.7e-09
8.13	1.03318e-10	0.0115376		8.1	5.5e-09	1.06e-09		8.1	2.56e-09	5.12e-10		8.1	7.42e-08	7.03e-09		8.1	1.37e-07	8.59e-09
8.17	2.78032e-10	0.0110235		8.15	5.03e-09	9.89e-10		8.15	2.5e-09	4.52e-10		8.15	7.15e-08	6.89e-09		8.15	1.46e-07	9.49e-09
8.22	7.254e-10	0.0106086		8.19	4.56e-09	9.23e-10		8.19	2.41e-09	3.96e-10		8.19	6.82e-08	6.71e-09		8.19	1.53e-07	1.04e-08
8.27	1.81922e-09	0.0102075		8.24	4.1e-09	8.63e-10		8.24	2.31e-09	3.46e-10		8.24	6.42e-08	6.51e-09		8.24	1.58e-07	1.13e-08
8.31	4.43936e-09	0.00979253		8.29	3.68e-09	8.12e-10		8.29	2.18e-09	3e-10		8.29	5.97e-08	6.28e-09		8.29	1.6e-07	1.2e-08
8.36	1.04119e-08	0.00929461		8.33	3.29e-09	7.69e-10		8.33	2.05e-09	2.59e-10		8.33	5.48e-08	6.02e-09		8.33	1.6e-07	1.27e-08
8.41	2.35698e-08	0.00874136		8.38	2.95e-09	7.33e-10		8.38	1.91e-09	2.23e-10		8.38	4.98e-08	5.72e-09		8.38	1.57e-07	1.33e-08
8.45	5.17162e-08	0.00810512		8.43	2.67e-09	7.04e-10		8.43	1.78e-09	1.91e-10		8.43	4.47e-08	5.4e-09		8.43	1.52e-07	1.36e-08
8.5	1.09611e-07	0.00739972		8.47	2.45e-09	6.81e-10		8.47	1.66e-09	1.63e-10		8.47	3.97e-08	5.04e-09		8.47	1.45e-07	1.38e-08
8.55	2.24256e-07	0.00665284		8.52	2.29e-09	6.61e-10		8.52	1.55e-09	1.39e-10		8.52	3.5e-08	4.66e-09		8.52	1.36e-07	1.37e-08
8.59	4.42792e-07	0.00586445		8.57	2.19e-09	6.43e-10		8.57	1.47e-09	1.17e-10		8.57	3.06e-08	4.25e-09		8.57	1.26e-07	1.34e-08
8.64	8.45538e-07	0.0050899		8.62	2.13e-09	6.27e-10		8.62	1.41e-09	9.79e-11		8.62	2.66e-08	3.83e-09		8.62	1.15e-07	1.29e-08
8.69	1.55606e-06	0.00432918		8.66	2.12e-09	6.1e-10		8.66	1.37e-09	8.11e-11		8.66	2.3e-08	3.41e-09		8.66	1.03e-07	1.23e-08
8.73	2.78032e-06	0.00362379		8.71	2.14e-09	5.92e-10		8.71	1.36e-09	6.65e-11		8.71	1.99e-08	2.98e-09		8.71	9.18e-08	1.14e-08
8.78	4.78261e-06	0.00298755		8.76	2.17e-09	5.74e-10		8.76	1.37e-09	5.38e-11		8.76	1.72e-08	2.58e-09		8.76	8.05e-08	1.05e-08
8.83	7.95195e-06	0.00242047		8.8	2.21e-09	5.54e-10		8.8	1.4e-09	4.3e-11		8.8	1.5e-08	2.19e-09		8.8	6.99e-08	9.46e-09
8.87	1.28146e-05	0.00195021		8.85	2.25e-09	5.34e-10		8.85	1.43e-09	3.38e-11		8.85	1.32e-08	1.83e-09		8.85	6.02e-08	8.41e-09
8.92	1.97941e-05	0.00156293		8.9	2.26e-09	5.14e-10		8.9	1.47e-09	2.61e-11		8.9	1.17e-08	1.52e-09		8.9	5.13e-08	7.39e-09
8.97	2.97483e-05	0.00127132		8.94	2.26e-09	4.93e-10		8.94	1.49e-09	1.99e-11		8.94	1.05e-08	1.24e-09		8.94	4.36e-08	6.41e-09
9.01	4.30206e-05	0.00106224		8.99	2.23e-09	4.74e-10		8.99	1.51e-09	1.49e-11		8.99	9.5e-09	9.95e-10		8.99	3.69e-08	5.5e-09
9.06	6.01831e-05	0.000934993		9.04	2.16e-09	4.55e-10		9.04	1.51e-09	1.09e-11		9.04	8.69e-09	7.94e-10		9.04	3.11e-08	4.68e-09
9.11	8.13501e-05	0.000886584		9.08	2.07e-09	4.38e-10		9.08	1.48e-09	7.85e-12		9.08	7.99e-09	6.3e-10		9.08	2.63e-08	3.96e-09
9.15	0.000106178	0.000914246		9.13	1.95e-09	4.21e-10		9.13	1.44e-09	5.56e-12		9.13	7.38e-09	4.98e-10		9.13	2.23e-08	3.34e-09
9.2	0.000133867	0.00101245		9.18	1.82e-09	4.05e-10		9.18	1.37e-09	3.86e-12		9.18	6.82e-09	3.95e-10		9.18	1.89e-08	2.81e-09
9.25	0.000163616	0.00117681		9.22	1.67e-09	3.88e-10		9.22	1.28e-09	2.64e-12		9.22	6.28e-09	3.15e-10		9.22	1.61e-08	2.37e-09
9.29	0.00019222	0.00139696		9.27	1.52e-09	3.71e-10		9.27	1.18e-09	1.77e-12		9.27	5.76e-09	2.55e-10		9.27	1.38e-08	2e-09
9.34	0.000218535	0.00165975		9.32	1.38e-09	3.52e-10		9.32	1.07e-09	1.17e-12		9.32	5.24e-09	2.1e-10		9.32	1.19e-08	1.69e-09
9.39	0.000240275	0.00193638		9.36	1.25e-09	3.32e-10		9.36	9.44e-10	7.64e-13		9.36	4.72e-09	1.76e-10		9.36	1.03e-08	1.44e-09
9.43	0.000255149	0.00224066		9.41	1.14e-09	3.09e-10		9.41	8.23e-10	4.92e-13		9.41	4.22e-09	1.5e-10		9.41	8.93e-09	1.22e-09
9.48	0.00026087	0.00251729		9.46	1.05e-09	2.85e-10		9.46	7.07e-10	3.13e-13		9.46	3.73e-09	1.29e-10		9.46	7.76e-09	1.04e-09
9.53	0.000258581	0.00275242		9.51	9.95e-10	2.59e-10		9.51	6e-10	1.97e-13		9.51	3.26e-09	1.13e-10		9.51	6.77e-09	8.85e-10
9.57	0.00024714	0.00295989		9.55	9.61e-10	2.32e-10		9.55	5.07e-10	1.23e-13		9.55	2.84e-09	9.89e-11		9.55	5.93e-09	7.49e-10
9.62	0.000228833	0.00311203		9.6	9.51e-10	2.04e-10		9.6	4.29e-10	7.59e-14		9.6	2.46e-09	8.63e-11		9.6	5.25e-09	6.3e-10
9.67	0.000204805	0.00322268		9.65	9.63e-10	1.77e-10		9.65	3.68e-10	4.65e-14		9.65	2.15e-09	7.49e-11		9.65	4.7e-09	5.25e-10
9.71	0.000176201	0.0033195		9.69	9.92e-10	1.51e-10		9.69	3.26e-10	2.83e-14		9.69	1.89e-09	6.42e-11		9.69	4.29e-09	4.33e-10
9.76	0.000147597	0.00341632		9.74	1.03e-09	1.26e-10		9.74	3.01e-10	1.7e-14		9.74	1.7e-09	5.43e-11		9.74	4.02e-09	3.54e-10
9.81	0.000117849	0.0035408		9.79	1.08e-09	1.03e-10		9.79	2.93e-10	1.01e-14		9.79	1.58e-09	4.53e-11		9.79	3.87e-09	2.85e-10
9.85	9.21053e-05	0.00374827		9.83	1.12e-09	8.31e-11		9.83	2.99e-10	5.95e-15		9.83	1.52e-09	3.71e-11		9.83	3.86e-09	2.27e-10
9.9	6.9222e-05	0.00405256		9.88	1.16e-09	6.57e-11		9.88	3.17e-10	3.44e-15		9.88	1.52e-09	2.99e-11		9.88	3.95e-09	1.78e-10
9.95	5.02288e-05	0.00445367		9.93	1.18e-09	5.11e-11		9.93	3.43e-10	1.96e-15		9.93	1.57e-09	2.39e-11		9.93	4.16e-09	1.39e-10
9.99	3.52403e-05	0.00496542		9.97	1.19e-09	3.93e-11		9.97	3.75e-10	1.1e-15		9.97	1.67e-09	1.89e-11		9.97	4.45e-09	1.07e-10
10	2.3913e-05	0.005574		10	1.17e-09	3.01e-11		10	4.09e-10	6.02e-16		10	1.79e-09	1.51e-11		10	4.81e-09	8.34e-11
10.1	1.56751e-05	0.00622407		10.1	1.14e-09	2.33e-11		10.1	4.4e-10	3.23e-16		10.1	1.92e-09	1.25e-11		10.1	5.22e-09	6.6e-11
10.1	9.88558e-06	0.0068603		10.1	1.09e-09	1.85e-11		10.1	4.67e-10	1.69e-16		10.1	2.06e-09	1.1e-11		10.1	5.66e-09	5.44e-11
10.2	6.04119e-06	0.00742739		10.2	1.02e-09	1.57e-11		10.2	4.86e-10	8.69e-17		10.2	2.18e-09	1.06e-11		10.2	6.09e-09	4.79e-11
10.2	3.56979e-06	0.00788382		10.2	9.45e-10	1.45e-11		10.2	4.96e-10	4.34e-17		10.2	2.28e-09	1.12e-11		10.2	6.49e-09	4.58e-11
10.3	2.03661e-06	0.00813278		10.3	8.58e-10	1.48e-11		10.3	4.95e-10	2.12e-17		10.3	2.35e-09	1.28e-11		10.3	6.83e-09	4.75e-11
10.3	1.12014e-06	0.00817427		10.3	7.68e-10	1.63e-11		10.3	4.83e-10	1.01e-17		10.3	2.37e-09	1.54e-11		10.3	7.09e-09	5.23e-11
10.4	5.9611e-07	0.00799447		10.3	6.8e-10	1.88e-11		10.3	4.62e-10	4.66e-18		10.3	2.34e-09	1.88e-11		10.3	7.25e-09	5.97e-11
10.4	3.06636e-07	0.0075657		10.4	5.98e-10	2.23e-11		10.4	4.32e-10	2.1e-18		10.4	2.26e-09	2.3e-11		10.4	7.3e-09	6.88e-11
10.5	1.52174e-07	0.00695712		10.4	5.27e-10	2.63e-11		10.4	3.96e-10	9.23e-19		10.4	2.14e-09	2.78e-11		10.4	7.23e-09	7.92e-11
10.5	7.29977e-08	0.0061964		10.5	4.68e-10	3.08e-11		10.5	3.56e-10	3.94e-19		10.5	1.99e-09	3.3e-11		10.5	7.05e-09	8.99e-11
10.6	3.38673e-08	0.00533887		10.5	4.24e-10	3.54e-11		10.5	3.16e-10	1.64e-19		10.5	1.8e-09	3.83e-11		10.5	6.76e-09	1e-10
10.6	1.5103e-08	0.0044675		10.6	3.95e-10	3.99e-11		10.6	2.77e-10	6.64e-20		10.6	1.59e-09	4.36e-11		10.6	6.4e-09	1.09e-10
10.6	6.55606e-09	0.00360996		10.6	3.81e-10	4.4e-11		10.6	2.41e-10	2.61e-20		10.6	1.38e-09	4.85e-11		10.6	5.97e-09	1.17e-10
10.7	2.73455e-09	0.00283541		10.7	3.8e-10	4.76e-11		10.7	2.1e-10	1e-20		10.7	1.18e-09	5.27e-11		10.7	5.52e-09	1.22e-10
10.7	1.10526e-09	0.00214385		10.7	3.92e-10	5.04e-11		10.7	1.85e-10	3.72e-21		10.7	9.81e-10	5.61e-11		10.7	5.06e-09	1.25e-10
10.8	4.3135e-10	0.00157676		10.8	4.14e-10	5.23e-11		10.8	1.65e-10	1.35e-21		10.8	8.07e-10	5.84e-11		10.8	4.62e-09	1.25e-10
10.8	1.62471e-10	0.00111618		10.8	4.43e-10	5.33e-11		10.8	1.52e-10	4.75e-22		10.8	6.59e-10	5.97e-11		10.8	4.23e-09	1.22e-10
10.9	5.91533e-11	0.000766252		10.9	4.78e-10	5.36e-11		10.9	1.45e-10	1.63e-22		10.9	5.42e-10	5.98e-11		10.9	3.9e-09	1.18e-10
10.9	2.08238e-11	0.00050899		10.9	5.14e-10	5.32e-11		10.9	1.42e-10	5.43e-23		10.9	4.59e-10	5.9e-11		10.9	3.64e-09	1.12e-10
11	7.0595e-12	0.000326418		11	5.49e-10	5.26e-11		11	1.43e-10	1.76e-23		11	4.11e-10	5.75e-11		11	3.46e-09	1.05e-10
11	2.32265e-12	0.00020332		11	5.82e-10	5.2e-11		11	1.47e-10	5.55e-24		11	4e-10	5.55e-11		11	3.35e-09	9.87e-11
11.1	7.34554e-13	0.00012183		11.1	6.09e-10	5.19e-11		11.1	1.53e-10	1.7e-24		11.1	4.26e-10	5.34e-11		11.1	3.31e-09	9.33e-11
11.1	2.254e-13	7.06777e-05		11.1	6.3e-10	5.27e-11		11.1	1.59e-10	5.07e-25		11.1	4.9e-10	5.15e-11		11.1	3.33e-09	8.99e-11
11.2	6.65904e-14	3.96957e-05		11.1	6.43e-10	5.49e-11		11.1	1.65e-10	1.47e-25		11.1	5.9e-10	5.03e-11		11.1	3.4e-09	8.93e-11
11.2	1.89931e-14	2.15768e-05		11.2	6.47e-10	5.87e-11		11.2	1.7e-10	4.14e-26		11.2	7.27e-10	5e-11		11.2	3.49e-09	9.21e-11
11.3	5.25172e-15	1.12863e-05		11.2	6.43e-10	6.44e-11		11.2	1.73e-10	1.14e-26		11.2	8.96e-10	5.09e-11		11.2	3.59e-09	9.88e-11
11.3	1.40732e-15	5.72614e-06		11.3	6.32e-10	7.21e-11		11.3	1.73e-10	3.03e-27		11.3	1.09e-09	5.31e-11		11.3	3.69e-09	1.1e-10
11.3	3.61556e-16	2.80775e-06		11.3	6.13e-10	8.18e-11		11.3	1.71e-10	7.85e-28		11.3	1.31e-09	5.68e-11		11.3	3.77e-09	1.25e-10
11.4	8.99314e-17	1.32665e-06		11.4	5.9e-10	9.34e-11		11.4	1.66e-10	1.98e-28		11.4	1.54e-09	6.19e-11		11.4	3.83e-09	1.43e-10
11.4	2.16247e-17	6.07192e-07		11.4	5.63e-10	1.06e-10		11.4	1.58e-10	4.85e-29		11.4	1.77e-09	6.82e-11		11.4	3.84e-09	1.65e-10
11.5	5.02288e-18	2.68326e-07		11.5	5.33e-10	1.2e-10		11.5	1.47e-10	1.16e-29		11.5	1.98e-09	7.53e-11		11.5	3.82e-09	1.89e-10
11.5	1.12815e-18	1.14661e-07		11.5	5.04e-10	1.35e-10		11.5	1.35e-10	2.68e-30		11.5	2.16e-09	8.31e-11		11.5	3.75e-09	2.15e-10
11.6	2.44851e-19	4.73029e-08		11.6	4.75e-10	1.49e-10		11.6	1.21e-10	6.04e-31		11.6	2.3e-09	9.09e-11		11.6	3.64e-09	2.4e-10
11.6	5.12586e-20	1.88105e-08		11.6	4.48e-10	1.62e-10		11.6	1.07e-10	1.32e-31		11.6	2.39e-09	9.84e-11		11.6	3.5e-09	2.64e-10
11.7	1.03776e-20	7.27524e-09		11.7	4.23e-10	1.73e-10		11.7	9.17e-11	2.82e-32		11.7	2.42e-09	1.05e-10		11.7	3.33e-09	2.86e-10
11.7	2.02517e-21	2.71093e-09		11.7	4.02e-10	1.82e-10		11.7	7.72e-11	5.85e-33		11.7	2.39e-09	1.11e-10		11.7	3.14e-09	3.04e-10
11.8	3.83295e-22	9.75104e-10		11.8	3.83e-10	1.88e-10		11.8	6.36e-11	1.18e-33		11.8	2.3e-09	1.15e-10		11.8	2.93e-09	3.18e-10
11.8	6.99085e-23	3.38866e-10		11.8	3.67e-10	1.92e-10		11.8	5.12e-11	2.31e-34		11.8	2.15e-09	1.18e-10		11.8	2.72e-09	3.27e-10
11.9	1.2357e-23	1.1397e-10		11.8	3.52e-10	1.92e-10		11.8	4.03e-11	4.4e-35		11.8	1.96e-09	1.19e-10		11.8	2.51e-09	3.31e-10
11.9	2.10526e-24	3.69295e-11		11.9	3.39e-10	1.9e-10		11.9	3.1e-11	8.16e-36		11.9	1.74e-09	1.18e-10		11.9	2.31e-09	3.3e-10
11.9	3.45538e-25	1.16067e-11		11.9	3.25e-10	1.86e-10		11.9	2.33e-11	1.47e-36		11.9	1.51e-09	1.16e-10		11.9	2.11e-09	3.25e-10
12	5.49199e-26	3.51314e-12		12	3.11e-10	1.79e-10		12	1.72e-11	2.58e-37		12	1.27e-09	1.12e-10		12	1.93e-09	3.15e-10
12	8.43249e-27	1.02905e-12		12	2.96e-10	1.7e-10		12	1.24e-11	4.4e-38		12	1.05e-09	1.07e-10		12	1.77e-09	3.03e-10
12.1	1.24714e-27	2.90456e-13		12.1	2.8e-10	1.61e-10		12.1	8.74e-12	7.29e-39		12.1	8.4e-10	1.02e-10		12.1	1.62e-09	2.89e-10
12.1	1.79634e-28	7.95297e-14		12.1	2.63e-10	1.51e-10		12.1	6.09e-12	1.17e-39		12.1	6.56e-10	9.61e-11		12.1	1.49e-09	2.74e-10
12.2	2.48284e-29	2.10235e-14		12.2	2.45e-10	1.41e-10		12.2	4.23e-12	1.84e-40		12.2	5e-10	9.01e-11		12.2	1.37e-09	2.59e-10
12.2	3.31808e-30	5.3527e-15		12.2	2.28e-10	1.32e-10		12.2	2.96e-12	2.79993e-41		12.2	3.72e-10	8.43e-11		12.2	1.26e-09	2.45e-10
12.3	4.29062e-31	1.31973e-15		12.3	2.13e-10	1.23e-10		12.3	2.15e-12	4.16045e-42		12.3	2.7e-10	7.87e-11		12.3	1.16e-09	2.33e-10
12.3	5.35469e-32	3.1397e-16		12.3	2e-10	1.15e-10		12.3	1.69e-12	5.98354e-43		12.3	1.92e-10	7.36e-11		12.3	1.07e-09	2.22e-10
12.4	6.45309e-33	7.21992e-17		12.4	1.92e-10	1.08e-10		12.4	1.47e-12	8.40779e-44		12.4	1.33e-10	6.9e-11		12.4	9.89e-10	2.13e-10
12.4	7.51716e-34	1.60443e-17		12.4	1.87e-10	1.02e-10		12.4	1.45e-12	1.12104e-44		12.4	9.16e-11	6.49e-11		12.4	9.07e-10	2.06e-10
12.5	8.46682e-35	3.44398e-18		12.5	1.88e-10	9.72e-11		12.5	1.57e-12	1.4013e-45		12.5	6.28e-11	6.12e-11		12.5	8.27e-10	2.01e-10
12.5	9.19908e-36	7.15076e-19		12.5	1.94e-10	9.3e-11		12.5	1.83e-12	0		12.5	4.42e-11	5.79e-11		12.5	7.5e-10	1.96e-10
12.6	9.66819e-37	1.43845e-19		12.5	2.04e-10	8.94e-11		12.5	2.19e-12	0		12.5	3.33e-11	5.48e-11		12.5	6.76e-10	1.92e-10
12.6	9.80549e-38	2.78008e-20		12.6	2.18e-10	8.6e-11		12.6	2.66e-12	0		12.6	2.85e-11	5.2e-11		12.6	6.09e-10	1.88e-10
12.6	9.61098e-39	5.18672e-21		12.6	2.35e-10	8.26e-11		12.6	3.22e-12	0		12.6	2.84e-11	4.92e-11		12.6	5.5e-10	1.84e-10
12.7	9.10755e-40	9.37759e-22		12.7	2.52e-10	7.9e-11		12.7	3.86e-12	0		12.7	3.23e-11	4.63e-11		12.7	5.01e-10	1.78e-10
12.7	8.32952e-41	1.63209e-22		12.7	2.68e-10	7.51e-11		12.7	4.56e-12	0		12.7	3.97e-11	4.34e-11		12.7	4.66e-10	1.71e-10
12.8	7.35698e-42	2.75242e-23		12.8	2.82e-10	7.07e-11		12.8	5.31e-12	0		12.8	5.02e-11	4.04e-11		12.8	4.44e-10	1.64e-10
12.8	6.28146e-43	4.49516e-24		12.8	2.92e-10	6.58e-11		12.8	6.08e-12	0		12.8	6.36e-11	3.72e-11		12.8	4.36e-10	1.54e-10
12.9	5.18307e-44	7.0816e-25		12.9	2.98e-10	6.07e-11		12.9	6.85e-12	0		12.9	7.97e-11	3.4e-11		12.9	4.42e-10	1.44e-10
12.9	4.13043e-45	1.07607e-25		12.9	2.98e-10	5.53e-11		12.9	7.6e-12	0		12.9	9.8e-11	3.08e-11		12.9	4.6e-10	1.33e-10
13	3.18078e-46	1.57676e-26		13	2.94e-10	5e-11		13	8.33e-12	0		13	1.18e-10	2.76e-11		13	4.87e-10	1.21e-10
13	2.36842e-47	2.24066e-27		13	2.86e-10	4.48e-11		13	9.06e-12	0		13	1.39e-10	2.45e-11		13	5.19e-10	1.09e-10
13.1	1.70481e-48	3.07054e-28		13.1	2.76e-10	4.01e-11		13.1	9.85e-12	0		13.1	1.61e-10	2.17e-11		13.1	5.54e-10	9.77e-11
13.1	1.17849e-49	4.06639e-29		13.1	2.64e-10	3.59e-11		13.1	1.08e-11	0		13.1	1.82e-10	1.91e-11		13.1	5.87e-10	8.71e-11
13.2	7.90618e-51	5.21438e-30		13.2	2.52e-10	3.23e-11		13.2	1.22e-11	0		13.2	2.03e-10	1.67e-11		13.2	6.16e-10	7.75e-11
13.2	5.12586e-52	6.44537e-31		13.2	2.43e-10	2.95e-11		13.2	1.42e-11	0		13.2	2.22e-10	1.47e-11		13.2	6.38e-10	6.91e-11
13.3	3.20366e-53	7.69018e-32		13.3	2.38e-10	2.75e-11		13.3	1.74e-11	0		13.3	2.39e-10	1.3e-11		13.3	6.52e-10	6.21e-11
13.3	1.93364e-54	8.87967e-33		13.3	2.39e-10	2.63e-11		13.3	2.26e-11	0		13.3	2.55e-10	1.16e-11		13.3	6.58e-10	5.65e-11
13.3	1.13158e-55	9.90318e-34		13.3	2.46e-10	2.57e-11		13.3	3.05e-11	0		13.3	2.7e-10	1.05e-11		13.3	6.57e-10	5.22e-11
13.4	6.38444e-57	1.06639e-34		13.4	2.62e-10	2.58e-11		13.4	4.25e-11	0		13.4	2.87e-10	9.61e-12		13.4	6.53e-10	4.92e-11
13.4	3.47826e-58	1.10927e-35		13.4	2.85e-10	2.65e-11		13.4	6.01e-11	0		13.4	3.07e-10	8.93e-12		13.4	6.5e-10	4.72e-11
13.5	1.83066e-59	1.1148e-36		13.5	3.16e-10	2.77e-11		13.5	8.49e-11	0		13.5	3.32e-10	8.43e-12		13.5	6.54e-10	4.63e-11
13.5	9.32494e-61	1.0816e-37		13.5	3.55e-10	2.93e-11		13.5	1.19e-10	0		13.5	3.67e-10	8.08e-12		13.5	6.71e-10	4.62e-11
13.6	4.5881e-62	1.01521e-38		13.6	4e-10	3.12e-11		13.6	1.64e-10	0		13.6	4.13e-10	7.86e-12		13.6	7.07e-10	4.68e-11
13.6	2.17391e-63	9.19779e-40		13.6	4.48e-10	3.35e-11		13.6	2.22e-10	0		13.6	4.75e-10	7.74e-12		13.6	7.69e-10	4.8e-11
13.7	9.97712e-65	8.04979e-41		13.7	5e-10	3.61e-11		13.7	2.94e-10	0		13.7	5.53e-10	7.71e-12		13.7	8.63e-10	4.98e-11
13.7	4.41648e-66	6.80498e-42		13.7	2.74e-17	3.9e-11		13.7	3.8e-10	0		13.7	6.5e-10	7.75e-12		13.7	9.94e-10	5.22e-11
13.8	1.88787e-67	5.56015e-43		13.8	4.9e-17	4.21e-11		13.8	4.79e-10	0		13.8	7.65e-10	7.86e-12		13.8	1.16e-09	5.5e-11
13.8	7.82607e-69	4.38439e-44		13.8	8.55e-17	4.55e-11		13.8	5.89e-10	0		13.8	8.97e-10	8.02e-12		13.8	1.38e-09	5.84e-11
13.9	3.12341e-70	3.34596e-45		13.9	1.45e-16	4.92e-11		13.9	4.8e-12	0		13.9	1.04e-09	8.23e-12		13.9	1.63e-09	6.23e-11
13.9	1.19975e-71	2.44991e-46		13.9	2.39e-16	5.31e-11		13.9	8.6e-12	0		13.9	1.2e-09	8.5e-12		13.9	1.92e-09	6.68e-11
14	4.3341e-73	1.63601e-47		14	3.82e-16	5.74e-11		14	1.5e-11	0		14	1.36e-09	8.83e-12		14	2.24e-09	7.19e-11
14	0	0		14	5.96e-16	6.2e-11		14	2.54e-11	0		14	1.51e-09	9.22e-12		14	2.57e-09	7.78e-11

## Sheet: SuppFig 1a-EMSA
Supp Figure1a
Specific DNA binding is abolished in the poly adenine/thymine (poly-AT) control oligonucleotide. At high concentrations (>200 nM), non-specific binding is observed.

## Sheet: SuppFig 1b-AUC
	c(s)
Sedimentation coeff.	0.9 NanR	0.3 NanR	0.1 NanR
0	0.00439222
0.0983553	0.00268437
0.196711	1.27288e-05
0.295066	1.35002e-06
0.393421	1.77097e-06
0.491776	1.10261e-05
0.590132	0.00012098
0.688487	0.00101719
0.786842	0.00375874
0.885197	0.00488776
0.983553	0.00257387
1.08191	0.000732235
1.18026	0.000172512
1.27862	4.98674e-05
1.37697	2.45928e-05
1.47533	2.33839e-05
1.57368	4.22019e-05
1.67204	0.000119079
1.77039	0.000400455
1.86875	0.00120621
1.96711	0.00252961
2.06546	0.00309244
2.16382	0.00216677
2.26217	0.000917131
2.36053	0.00028084
2.45888	7.89947e-05
2.55724	2.51427e-05
2.65559	1.14816e-05
2.75395	8.62514e-06
2.8523	1.14285e-05
2.95066	2.71429e-05
3.04901	0.000104147
3.14737	0.000589187
3.24572	0.00387396
3.34408	0.025331
3.44243	0.134159
3.54079	0.499859
3.63914	1.16328
3.7375	1.6359
3.83586	1.32277
3.93421	0.649356
4.03257	0.217309
4.13092	0.0532334
4.22928	0.0109651
4.32763	0.00220975
4.42599	0.000477161
4.52434	0.000123606
4.6227	4.12621e-05
4.72105	1.90363e-05
4.81941	1.23309e-05
4.91776	1.11387e-05
5.01612	1.38293e-05
5.11447	2.20398e-05
5.21283	4.26753e-05
5.31118	9.59428e-05
5.40954	0.000233282
5.50789	0.000570717
5.60625	0.00134804
5.70461	0.002945
5.80296	0.00574614
5.90132	0.00978944
5.99967	0.0145399
6.09803	0.0187929
6.19638	0.0212654
6.29474	0.0213308
6.39309	0.0194252
6.49145	0.016401
6.5898	0.0129837
6.68816	0.00998064
6.78651	0.00747257
6.88487	0.00556886
6.98322	0.00417922
7.08158	0.00318295
7.17993	0.00248569
7.27829	0.00199743
7.37664	0.0016534
7.475	0.00141255
7.57335	0.00124569
7.67171	0.00113598
7.77007	0.00106491
7.86842	0.00102392
7.96678	0.0010101
8.06513	0.00101782
8.16349	0.00104747
8.26184	0.00109408
8.3602	0.00114912
8.45855	0.00122684
8.55691	0.00131471
8.65526	0.00140499
8.75362	0.00150851
8.85197	0.00160366
8.95033	0.00169536
9.04868	0.00177089
9.14704	0.00182148
9.24539	0.0018514
9.34375	0.00184249
9.4421	0.00180106
9.54046	0.0017424
9.63881	0.00164096
9.73717	0.00152648
9.83553	0.00140322
9.93388	0.00127072
10.0322	0.00113823
10.1306	0.00102329
10.2289	0.000907882
10.3273	0.000812373
10.4257	0.000725922
10.524	0.000654066
10.6224	0.000594436
10.7207	0.000544701
10.8191	0.000507042
10.9174	0.000471593
11.0158	0.000445622
11.1141	0.000422204
11.2125	0.000403394
11.3109	0.00038591
11.4092	0.0003699
11.5076	0.000354053
11.6059	0.000338036
11.7043	0.000321614
11.8026	0.000304249
11.901	0.000286427
11.9993	0.000268735
12.0977	0.000252505
9.98658	0.00050042
10.0671	0.000448521
10.1477	0.000411454
10.2282	0.000381681
10.3087	0.000357363
10.3893	0.00034383
10.4698	0.000336083
10.5503	0.000335567
10.6309	0.000341392
10.7114	0.000354004
10.7919	0.000376349
10.8725	0.000407751
10.953	0.000449856
11.0336	0.000506492
11.1141	0.000584828
11.1946	0.000682688
11.2752	0.000814266
11.3557	0.000996906
11.4362	0.00123158
11.5168	0.00156644
11.5973	0.0020323
11.6779	0.00267044
11.7584	0.00360531
11.8389	0.00497054
11.9195	0.00699046
12	0.0200432
0		0.00107588
0.0983553		0.00107588
0.196711		0.0228562
0.295066		0.000448527
0.393421		8.66024e-06
0.491776		1.90629e-07
0.590132		5.12549e-09
0.688487		1.74659e-10
0.786842		7.75393e-12
0.885197		5.36114e-13
0.983553		5.26735e-14
1.08191		5.21829e-14
1.18026		1.75322e-14
1.27862		9.74848e-14
1.37697		1.03169e-14
1.47533		2.00661e-14
1.57368		5.67769e-14
1.67204		1.83417e-14
1.77039		8.52869e-14
1.86875		4.64946e-14
1.96711		2.02078e-15
2.06546		6.41974e-14
2.16382		3.07476e-14
2.26217		1.44189e-13
2.36053		7.9177e-13
2.45888		4.82697e-12
2.55724		3.63348e-11
2.65559		3.32726e-10
2.75395		3.68298e-09
2.8523		4.82174e-08
2.95066		6.99872e-07
3.04901		1.0352e-05
3.14737		0.000140688
3.24572		0.0015554
3.34408		0.0124411
3.44243		0.0649956
3.54079		0.204866
3.63914		0.37467
3.7375		0.394551
3.83586		0.246582
3.93421		0.0988992
4.03257		0.0274426
4.13092		0.00596097
4.22928		0.00112807
4.32763		0.000209143
4.42599		4.20374e-05
4.52434		9.92437e-06
4.6227		2.95088e-06
4.72105		1.1457e-06
4.81941		5.92915e-07
4.91776		4.09523e-07
5.01612		3.70892e-07
5.11447		4.36613e-07
5.21283		6.18866e-07
5.31118		1.03199e-06
5.40954		1.9644e-06
5.50789		4.03745e-06
5.60625		8.6474e-06
5.70461		1.87545e-05
5.80296		3.99309e-05
5.90132		8.14954e-05
5.99967		0.000156422
6.09803		0.000278257
6.19638		0.0004559
6.29474		0.00068344
6.39309		0.000937886
6.49145		0.00118185
6.5898		0.00137734
6.68816		0.00149358
6.78651		0.00152231
6.88487		0.00147689
6.98322		0.00137136
7.08158		0.0012426
7.17993		0.00110431
7.27829		0.000976458
7.37664		0.000860262
7.475		0.000765057
7.57335		0.000687267
7.67171		0.000626167
7.77007		0.000580659
7.86842		0.000544926
7.96678		0.000523174
8.06513		0.000504361
8.16349		0.000494683
8.26184		0.000485747
8.3602		0.000478831
8.45855		0.000472233
8.55691		0.000465168
8.65526		0.000453617
8.75362		0.000440656
8.85197		0.000423436
8.95033		0.000403165
9.04868		0.000379875
9.14704		0.000354409
9.24539		0.000328168
9.34375		0.000301122
9.4421		0.000274511
9.54046		0.000249216
9.63881		0.000225469
9.73717		0.000203947
9.83553		0.000184214
9.93388		0.000167138
10.0322		0.000151904
10.1306		0.00013901
10.2289		0.000128144
10.3273		0.000118868
10.4257		0.00011143
10.524		0.000105486
10.6224		0.000101085
10.7207		9.79426e-05
10.8191		9.59751e-05
10.9174		9.52159e-05
11.0158		9.54759e-05
11.1141		9.67766e-05
11.2125		9.9103e-05
11.3109		0.000102429
11.4092		0.000106407
11.5076		0.000111306
11.6059		0.000116997
11.7043		0.000123136
11.8026		0.000130128
11.901		0.000137225
11.9993		0.000145144
12.0977		0.000152943
0			0.000316714
0.0983553			0.105036
0.196711			0.0504107
0.295066			0.0208637
0.393421			0.00828154
0.491776			0.00346588
0.590132			0.00165354
0.688487			0.00094887
0.786842			0.000670743
0.885197			0.000581802
0.983553			0.000598185
1.08191			0.000695539
1.18026			0.000859389
1.27862			0.00106907
1.37697			0.00127476
1.47533			0.00141445
1.57368			0.00145052
1.67204			0.0013788
1.77039			0.00123698
1.86875			0.00107945
1.96711			0.000942196
2.06546			0.000844011
2.16382			0.000796779
2.26217			0.000807003
2.36053			0.000885962
2.45888			0.00106245
2.55724			0.00138559
2.65559			0.00194867
2.75395			0.00291133
2.8523			0.00453216
2.95066			0.00717734
3.04901			0.011223
3.14737			0.0169961
3.24572			0.0243566
3.34408			0.0324417
3.44243			0.0396557
3.54079			0.0441502
3.63914			0.0446825
3.7375			0.0411762
3.83586			0.0348403
3.93421			0.0273981
4.03257			0.0201938
4.13092			0.0142142
4.22928			0.00968298
4.32763			0.00647365
4.42599			0.00430395
4.52434			0.00288299
4.6227			0.0019644
4.72105			0.00137326
4.81941			0.000990212
4.91776			0.000740555
5.01612			0.000577164
5.11447			0.000466239
5.21283			0.000392382
5.31118			0.000342689
5.40954			0.000310066
5.50789			0.000290152
5.60625			0.00027898
5.70461			0.000275682
5.80296			0.000277925
5.90132			0.000284993
5.99967			0.000296012
6.09803			0.000310307
6.19638			0.000327543
6.29474			0.000346621
6.39309			0.000367282
6.49145			0.000388087
6.5898			0.00040913
6.68816			0.000429711
6.78651			0.000448661
6.88487			0.000466051
6.98322			0.000480946
7.08158			0.000494205
7.17993			0.000505023
7.27829			0.000513367
7.37664			0.000519538
7.475			0.000524408
7.57335			0.000527068
7.67171			0.00052835
7.77007			0.000528638
7.86842			0.000527196
7.96678			0.00052549
8.06513			0.000522602
8.16349			0.000518754
8.26184			0.000514583
8.3602			0.000509827
8.45855			0.000504501
8.55691			0.000498939
8.65526			0.000493389
8.75362			0.000487785
8.85197			0.000482203
8.95033			0.000477377
9.04868			0.000472187
9.14704			0.000468452
9.24539			0.000464667
9.34375			0.000462005
9.4421			0.000459533
9.54046			0.000457899
9.63881			0.000457046
9.73717			0.000456165
9.83553			0.000455986
9.93388			0.000455695
10.0322			0.000455664
10.1306			0.000455157
10.2289			0.000454791
10.3273			0.000453755
10.4257			0.000452546
10.524			0.000450788
10.6224			0.00044836
10.7207			0.000446088
10.8191			0.00044284
10.9174			0.000439796
11.0158			0.00043622
11.1141			0.000433014
11.2125			0.000429536
11.3109			0.000426492
11.4092			0.000423873
11.5076			0.00042181
11.6059			0.000420127
11.7043			0.000419703
11.8026			0.000419428
11.901			0.00042079
11.9993			0.000423204
12.0977			0.000426747

## Sheet: SuppFig 1c-c(M)
Molar Mass (kDa)	c(M)
0	4.16857e-06
0.050902	0.000336432
0.143971	2.85162e-05
0.264492	2.72218e-06
0.407212	2.8784e-07
0.569097	3.42184e-08
0.748097	4.62371e-09
0.94271	7.15005e-10
1.15177	1.26983e-10
1.37434	2.59211e-11
1.60965	6.07321e-12
1.85703	1.62785e-12
2.11594	4.97395e-13
2.38587	1.72026e-13
2.66639	6.68139e-14
2.95711	2.89478e-14
3.2577	1.38952e-14
3.56783	7.2621e-15
3.88723	4.18931e-15
4.21562	2.58718e-15
4.55277	1.73099e-15
4.89846	1.22872e-15
5.25249	9.27474e-16
5.61465	7.40089e-16
5.98477	6.22403e-16
6.36269	5.48672e-16
6.74825	5.00392e-16
7.14129	4.82578e-16
7.54168	4.83613e-16
7.94928	4.9741e-16
8.36398	5.34826e-16
8.78564	6.00315e-16
9.21416	6.97628e-16
9.64943	8.27903e-16
10.0914	1.0269e-15
10.5398	1.32934e-15
10.9947	1.76614e-15
11.456	2.41238e-15
11.9236	3.40779e-15
12.3973	4.99839e-15
12.8772	7.48483e-15
13.3631	1.14904e-14
13.8549	1.80963e-14
14.3527	2.90828e-14
14.8563	4.7502e-14
15.3656	7.88152e-14
15.8806	1.32068e-13
16.4013	2.20944e-13
16.9275	3.71411e-13
17.4592	6.26766e-13
17.9964	1.04553e-12
18.539	1.72133e-12
19.0869	2.78363e-12
19.6401	4.44928e-12
20.1986	6.98078e-12
20.7623	1.06358e-11
21.3311	1.5811e-11
21.905	2.28294e-11
22.484	3.2115e-11
23.0679	4.40308e-11
23.6569	5.86188e-11
24.2508	7.6024e-11
24.8495	9.60103e-11
25.4532	1.18941e-10
26.0616	1.43934e-10
26.6748	1.71888e-10
27.2927	2.03436e-10
27.9154	2.3747e-10
28.5427	2.77808e-10
29.1746	3.23751e-10
29.8111	3.79834e-10
30.4522	4.49245e-10
31.0978	5.3628e-10
31.7479	6.54827e-10
32.4025	8.09544e-10
33.0615	1.03047e-09
33.725	1.33474e-09
34.3928	1.78774e-09
35.0649	2.43415e-09
35.7414	3.42189e-09
36.4222	4.94992e-09
37.1072	7.30083e-09
37.7965	1.11303e-08
38.49	1.70445e-08
39.1877	2.69908e-08
39.8896	4.3413e-08
40.5956	7.01036e-08
41.3057	1.1442e-07
42.0199	1.87716e-07
42.7382	3.07303e-07
43.4605	4.99991e-07
44.1868	8.07267e-07
44.9172	1.28454e-06
45.6515	2.00847e-06
46.3898	3.05244e-06
47.132	4.52598e-06
47.8782	6.51371e-06
48.6282	9.04476e-06
49.3822	1.21159e-05
50.1399	1.55817e-05
50.9015	1.92456e-05
51.667	2.2729e-05
52.4362	2.56299e-05
53.2092	2.76938e-05
53.986	2.85892e-05
54.7665	2.83411e-05
55.5507	2.66887e-05
56.3387	2.43371e-05
57.1303	2.128e-05
57.9256	1.78608e-05
58.7246	1.45333e-05
59.5272	1.14596e-05
60.3334	8.78604e-06
61.1433	6.5603e-06
61.9567	4.8172e-06
62.7737	3.46056e-06
63.5943	2.44642e-06
64.4184	1.72503e-06
65.246	1.20559e-06
66.0772	8.38607e-07
66.9118	5.88691e-07
67.7499	4.13146e-07
68.5916	2.92636e-07
69.4366	2.09723e-07
70.2851	1.5206e-07
71.1371	1.12006e-07
71.9924	8.44609e-08
72.8512	6.48799e-08
73.7133	5.08286e-08
74.5788	4.08704e-08
75.4477	3.37857e-08
76.3199	2.8433e-08
77.1955	2.46788e-08
78.0744	2.18826e-08
78.9565	1.9947e-08
79.842	1.86438e-08
80.7308	1.78761e-08
81.6229	1.75421e-08
82.5182	1.75863e-08
83.4167	1.80065e-08
84.3185	1.89039e-08
85.2235	2.01435e-08
86.1318	2.18772e-08
87.0432	2.40585e-08
87.9579	2.67819e-08
88.8757	3.02149e-08
89.7967	3.42637e-08
90.7208	3.93931e-08
91.6481	4.55178e-08
92.5785	5.25646e-08
93.5121	6.0993e-08
94.4488	7.10343e-08
95.3886	8.23196e-08
96.3314	9.45541e-08
97.2774	1.08937e-07
98.2265	1.24775e-07
99.1786	1.42199e-07
100.134	1.60391e-07
101.092	1.7915e-07
102.053	1.98557e-07
103.017	2.17647e-07
103.985	2.36859e-07
104.955	2.53859e-07
105.928	2.69237e-07
106.905	2.83427e-07
107.884	2.94612e-07
108.866	3.00598e-07
109.851	3.05188e-07
110.84	3.06659e-07
111.831	3.0312e-07
112.825	2.97249e-07
113.822	2.90089e-07
114.822	2.79614e-07
115.824	2.67229e-07
116.83	2.54313e-07
117.839	2.39536e-07
118.85	2.23707e-07
119.865	2.07761e-07
120.882	1.92838e-07
121.902	1.77919e-07
122.925	1.637e-07
123.951	1.50433e-07
124.979	1.37318e-07
126.011	1.25484e-07
127.045	1.1508e-07
128.082	1.04715e-07
129.122	9.56248e-08
130.165	8.72903e-08
131.21	7.99687e-08
132.259	7.33984e-08
133.31	6.74578e-08
134.363	6.21623e-08
135.42	5.73941e-08
136.479	5.28632e-08
137.541	4.91741e-08
138.606	4.58328e-08
139.674	4.27459e-08
140.744	3.99879e-08
141.817	3.77156e-08
142.893	3.55329e-08
143.971	3.37203e-08
145.052	3.20465e-08
146.136	3.05538e-08
147.223	2.9238e-08
148.312	2.80966e-08
149.404	2.70891e-08
150.498	2.6139e-08
151.596	2.5393e-08
152.695	2.47603e-08
153.798	2.41858e-08
154.903	2.37048e-08
156.011	2.33479e-08
157.121	2.30389e-08
158.234	2.28359e-08
159.35	2.26558e-08
160.468	2.25868e-08
161.589	2.26262e-08
162.712	2.26606e-08
163.838	2.28178e-08
164.967	2.30945e-08
166.098	2.34556e-08
167.232	2.38692e-08
168.368	2.43315e-08
169.507	2.49186e-08
170.649	2.56285e-08
171.793	2.66443e-08
172.939	2.76373e-08
174.088	2.87369e-08
175.24	3.00524e-08
176.394	3.16115e-08
177.551	3.34728e-08
178.71	3.55721e-08
179.872	3.80083e-08
181.036	4.08804e-08
182.203	4.41882e-08
183.372	4.79042e-08
184.544	5.21779e-08
185.718	5.73333e-08
186.894	6.34485e-08
188.074	7.07617e-08
189.255	7.92326e-08
190.439	8.92692e-08
191.626	1.01369e-07
192.815	1.1574e-07
194.006	1.33082e-07
195.2	1.54491e-07
196.396	1.80273e-07
197.595	2.11873e-07
198.796	2.50869e-07
200	5.9959e-07

## Sheet: SuppFig 1e-EMSA
SuppFig 1e
Poor DNA binding activity is observed with a single GGTATA repeat, suggesting the regulation mechanism is dependent on cooperative binding.

[truncated: 11 more sheets: SuppFig 1f-EMSA, SuppFig 1g-Isotherm, SuppFig 1h-EMSA, SuppFig 3-Intrinsic extinc., SuppFig 4a-nanoDSF, SuppFig 4b-ITC, SuppFig 4c-AUC, SuppFig 4d-FDS, SuppFig 4e-Isotherm, SuppFig 5c-B-factor plot, SuppFig 5d-Disorder plot]
